# Supplementary material for: N 2-(2-Pyrid­yl)-N 6-(4-pyrid­yl)pyridine-2,6-diamine
Source: Acta Crystallogr Sect E Struct Rep Online. 2009 Aug 29;65(Pt 9):o2273. doi: 10.1107/S1600536809033480 (PMC2969993; doi:10.1107/S1600536809033480)
Supplement: Supplementary file 2 [file e-65-o2273-Isup2.hkl]

# 
# h,k,l, Fc-squared, Fo-squared, sigma(Fo-squared) and status flag 
# 
data_I
_shelx_title ' o in Pbca' 
_shelx_refln_list_code          4 
_shelx_F_calc_maximum      238.06 
_exptl_crystal_F_000      1104.00 
_reflns_d_resolution_high  0.8349 
 
loop_ 
 _symmetry_equiv_pos_as_xyz 
 'x, y, z' 
 '-x+1/2, -y, z+1/2' 
 '-x, y+1/2, -z+1/2' 
 'x+1/2, -y+1/2, -z' 
 '-x, -y, -z' 
 'x-1/2, y, -z-1/2' 
 'x, -y-1/2, z-1/2' 
 '-x-1/2, y-1/2, z' 
 
_cell_length_a    11.4884 
_cell_length_b     7.3445 
_cell_length_c    30.7179 
_cell_angle_alpha  90.000 
_cell_angle_beta   90.000 
_cell_angle_gamma  90.000 
 
_shelx_F_squared_multiplier     1.000 
 
loop_ 
 _refln_index_h 
 _refln_index_k 
 _refln_index_l 
 _refln_F_squared_calc 
 _refln_F_squared_meas 
 _refln_F_squared_sigma 
 _refln_observed_status 
   2   0   0    16001.34    17261.46    424.78 o 
   6   0   0      202.23      179.58     19.99 o 
   8   0   0      882.03      937.34     51.71 o 
  10   0   0      359.50      416.40     64.18 o 
  12   0   0        0.02       -3.99      9.58 o 
   2   1   0    39542.29    42973.44    889.32 o 
   4   1   0        0.82        4.42      1.77 o 
   6   1   0     1857.15     1847.35     33.21 o 
   8   1   0       93.11      105.85      8.60 o 
  10   1   0       22.24        7.20      5.40 o 
  12   1   0        0.48       -2.38      6.28 o 
   0   2   0    27409.75    27131.18    665.66 o 
   2   2   0     2888.37     3026.51     49.68 o 
   4   2   0     1260.03     1122.03     20.87 o 
   6   2   0    13042.34    13710.04    174.15 o 
   8   2   0        2.93       -0.41      4.24 o 
  10   2   0      205.39      247.75     18.11 o 
  12   2   0       59.59       75.98     16.76 o 
   2   3   0     4868.57     4965.48     67.43 o 
   4   3   0       35.02       43.54     14.50 o 
   6   3   0      114.33      105.06     13.03 o 
   8   3   0      343.18      348.61     18.24 o 
  10   3   0        0.00        7.81      9.71 o 
  12   3   0       70.55       77.37     20.77 o 
   0   4   0     1048.23     1171.99     49.40 o 
   2   4   0      424.00      453.85     19.64 o 
   4   4   0      694.58      693.15     25.42 o 
   6   4   0      150.70      153.35     26.97 o 
   8   4   0      201.90      201.72     22.43 o 
  10   4   0      295.64      288.66     28.96 o 
  12   4   0      154.92      174.32     31.76 o 
   2   5   0       56.91       46.97      7.76 o 
   4   5   0      220.68      202.72     13.40 o 
   6   5   0       39.28       35.32     11.60 o 
   8   5   0      192.70      278.58     68.33 o 
  10   5   0       98.57      111.67     20.57 o 
   0   6   0       14.49        2.88     10.94 o 
   2   6   0      640.89      680.92     36.88 o 
   4   6   0      115.33      136.35     12.81 o 
   6   6   0        5.54       -4.37     13.18 o 
   8   6   0       41.21       32.40     14.09 o 
  10   6   0        2.10      -15.46     10.30 o 
   2   7   0      537.86      617.74     31.18 o 
   4   7   0        2.77        1.80      8.19 o 
   6   7   0       47.40       37.46     18.77 o 
   8   7   0        3.46        2.80     12.43 o 
   0   8   0       20.20       33.95     16.37 o 
   2   8   0        0.21        5.00      8.87 o 
   4   8   0        0.69        9.98     14.78 o 
   1   1   1        1.11        1.52      0.77 o 
   2   1   1    13468.75    13858.40    125.23 o 
   3   1   1      758.45      682.12      8.68 o 
   4   1   1     9101.42     9159.14     82.18 o 
   5   1   1       31.65       30.85      5.12 o 
   6   1   1       88.72       72.83      4.35 o 
   7   1   1        1.00        0.21      1.71 o 
   8   1   1       23.12       24.14      3.24 o 
   9   1   1        4.96        4.47      3.29 o 
  10   1   1       13.03        6.98      4.04 o 
  11   1   1       12.33       12.68      4.83 o 
  12   1   1        3.44        2.33      4.90 o 
  13   1   1        0.00        1.42      6.48 o 
   0   2   1     2491.32     2373.13     38.94 o 
   1   2   1     2701.15     2564.76     27.52 o 
   2   2   1    10976.65    10826.42     94.35 o 
   3   2   1       84.37       91.82      6.54 o 
   4   2   1        8.29        5.17      1.81 o 
   5   2   1    10177.92    10171.39     86.45 o 
   6   2   1       14.95       15.57      2.38 o 
   7   2   1      761.11      780.67     18.98 o 
   8   2   1       29.50       32.35      4.94 o 
   9   2   1      164.26      153.88     16.14 o 
  10   2   1       94.26      119.70      9.51 o 
  11   2   1       74.90       81.00     10.38 o 
  12   2   1        7.63        9.34      7.05 o 
  13   2   1       73.56       73.17     11.94 o 
   1   3   1       48.04       37.32      3.21 o 
   2   3   1      666.29      719.73     10.80 o 
   3   3   1       16.69       18.26      2.23 o 
   4   3   1      334.27      283.30      8.96 o 
   5   3   1      138.21      131.89      5.64 o 
   6   3   1        0.02       -0.60      1.56 o 
   7   3   1      340.37      363.68     12.27 o 
   8   3   1     1638.83     1674.11     29.91 o 
   9   3   1      377.82      386.87     18.40 o 
  10   3   1       24.25       25.49      7.96 o 
  11   3   1       12.35       12.24      7.72 o 
  12   3   1       49.90       33.45      9.89 o 
   0   4   1       21.75       20.91      3.61 o 
   1   4   1      492.13      535.95     15.39 o 
   2   4   1     2331.76     2363.23     27.42 o 
   3   4   1      502.46      539.26     12.85 o 
   4   4   1      255.15      225.58     10.10 o 
   5   4   1       57.68       53.76      4.81 o 
   6   4   1       15.51       11.52      4.96 o 
   7   4   1      914.90     1026.08     30.06 o 
   8   4   1       11.44        4.88      5.83 o 
   9   4   1       78.65       72.00     11.11 o 
  10   4   1       45.85       14.84     10.49 o 
  11   4   1      265.39      246.48     24.69 o 
  12   4   1       59.02       54.88     12.03 o 
   1   5   1       81.74       76.16      6.86 o 
   2   5   1        9.73        7.43      2.78 o 
   3   5   1      365.84      379.60     11.80 o 
   4   5   1       26.57       13.76      3.63 o 
   5   5   1       31.60       24.64      5.31 o 
   6   5   1       15.16       17.12      8.20 o 
   7   5   1      277.92      293.07     18.50 o 
   8   5   1       10.59        6.98      6.92 o 
   9   5   1       25.95       22.59      8.40 o 
  10   5   1       37.53       37.54     10.37 o 
  11   5   1        4.86        2.19      8.90 o 
   0   6   1       47.84       51.51      7.03 o 
   1   6   1      144.68      139.57      8.30 o 
   2   6   1        0.02       -0.21      3.14 o 
   3   6   1      326.96      339.05     12.78 o 
   4   6   1      462.84      505.36     20.84 o 
   5   6   1       18.31       13.23      6.35 o 
   6   6   1        3.20        1.35      6.38 o 
   7   6   1        0.29        0.57      6.52 o 
   8   6   1        0.79       -7.22      6.62 o 
   9   6   1        2.87       -2.81      7.54 o 
  10   6   1        0.18        4.30      8.51 o 
   1   7   1        2.63       -1.23      5.80 o 
   2   7   1       40.12       41.21      6.80 o 
   3   7   1       49.36       52.44      7.07 o 
   4   7   1        1.08       -7.73      5.57 o 
   5   7   1       21.65       20.41      7.72 o 
   6   7   1      225.30      285.95     19.81 o 
   7   7   1        6.41        2.23      7.66 o 
   8   7   1        1.93        1.55      8.32 o 
   0   8   1        0.73       -0.96     14.38 o 
   1   8   1       70.72       79.89     10.82 o 
   2   8   1        6.69        6.29      6.36 o 
   3   8   1       80.55      123.34     37.95 o 
   4   8   1       62.64       82.03     29.36 o 
   5   8   1        1.36       14.43     11.36 o 
   1   0   2     3561.66     3237.06     46.14 o 
   2   0   2     2755.86     2658.76     35.89 o 
   3   0   2      407.55      368.26      9.22 o 
   4   0   2     9192.59     8932.65    113.58 o 
   5   0   2      345.59      400.89     11.80 o 
   6   0   2      137.66      149.52     10.26 o 
   7   0   2      243.04      221.77     10.88 o 
   8   0   2        7.06        6.00      3.32 o 
   9   0   2       21.73       26.64      5.70 o 
  10   0   2      208.89      206.93     13.33 o 
  11   0   2       23.33       23.05     16.18 o 
  12   0   2        1.11        2.75      7.89 o 
  13   0   2       23.58        4.14     20.57 o 
   1   1   2       14.23        8.91      1.08 o 
   2   1   2    14250.33    14179.39    128.03 o 
   3   1   2    49652.37    53415.49    773.95 o 
   4   1   2      405.62      412.20      7.62 o 
   5   1   2      154.18      169.65      5.81 o 
   6   1   2     1266.65     1334.66     18.75 o 
   7   1   2     1489.40     1667.69     22.93 o 
   8   1   2       60.53       58.28      4.54 o 
   9   1   2      213.97      247.64     11.46 o 
  10   1   2       15.59       10.46      4.30 o 
  11   1   2       11.89       13.98      5.02 o 
  12   1   2        5.04        3.39      4.66 o 
  13   1   2       21.80       18.32      9.22 o 
   0   2   2    25881.80    25560.55    305.90 o 
   1   2   2     1681.52     1496.98     19.43 o 
   2   2   2     4051.39     3806.38     36.50 o 
   3   2   2      965.79     1049.63     12.36 o 
   4   2   2       32.38       23.32      3.32 o 
   5   2   2     1804.38     1907.07     26.73 o 
   6   2   2      525.25      495.24      9.73 o 
   7   2   2       43.19       35.92      4.31 o 
   8   2   2       60.41       60.18      6.16 o 
   9   2   2       15.87       17.30      4.56 o 
  10   2   2        0.00       -2.89      3.56 o 
  11   2   2        0.01        3.79      5.15 o 
  12   2   2       43.39       46.78      8.22 o 
  13   2   2        4.26       -0.23      7.28 o 
   1   3   2      890.73      865.48     15.13 o 
   2   3   2     2295.60     2287.93     25.08 o 
   3   3   2     1296.56     1350.95     18.50 o 
   4   3   2      388.69      371.86      6.92 o 
   5   3   2      366.63      338.18      9.33 o 
   6   3   2        3.51        2.71      2.12 o 
   7   3   2      398.27      355.89     12.11 o 
   8   3   2       59.54       62.63      7.49 o 
   9   3   2     1936.88     2205.27     42.37 o 
  10   3   2        0.89       -0.92      5.75 o 
  11   3   2      210.48      276.01     48.62 o 
  12   3   2        1.16        1.45      6.77 o 
   0   4   2     1052.31     1104.63     22.55 o 
   1   4   2      472.48      449.58     16.56 o 
   2   4   2     1350.92     1357.51     18.32 o 
   3   4   2        9.45        9.05      2.94 o 
   4   4   2      555.26      587.83     13.78 o 
   5   4   2        0.41        0.31      2.22 o 
   6   4   2       41.61       38.38      4.72 o 
   7   4   2      341.28      285.59     32.15 o 
   8   4   2       12.42       12.72      6.09 o 
   9   4   2      216.78      249.68     18.20 o 
  10   4   2       28.84        6.07      6.97 o 
  11   4   2      164.62      146.54     16.10 o 
  12   4   2        0.33       -4.07      7.88 o 
   1   5   2      144.33      162.95      8.07 o 
   2   5   2      361.38      373.46     16.05 o 
   3   5   2      423.51      461.41     13.42 o 
   4   5   2      718.89      770.89     17.64 o 
   5   5   2       94.99       90.42      8.21 o 
   6   5   2      214.03      242.69     16.31 o 
   7   5   2       92.53       68.69     10.59 o 
   8   5   2        1.82        4.10      6.26 o 
   9   5   2        1.47        0.85      7.00 o 
  10   5   2        2.91       -1.88      7.12 o 
  11   5   2       28.31       17.71     10.13 o 
   0   6   2      277.24      274.52     15.44 o 
   1   6   2       39.20       34.15      4.03 o 
   2   6   2       66.10       63.34      9.02 o 
   3   6   2      125.78      122.10      8.52 o 
   4   6   2      181.03      200.03     10.46 o 
   5   6   2      171.92      197.20     28.66 o 
   6   6   2       45.92       48.70     10.03 o 
   7   6   2      132.00      110.25     13.48 o 
   8   6   2       19.09       22.31      8.78 o 
   9   6   2        4.29        7.11      9.11 o 
  10   6   2        1.83      -11.42      7.62 o 
   1   7   2      870.92      957.78     31.40 o 
   2   7   2      231.50      262.72     12.59 o 
   3   7   2       25.92       18.51      5.91 o 
   4   7   2       72.05       72.64      8.84 o 
   5   7   2       40.20       32.86     14.53 o 
   6   7   2       31.50       19.54      8.80 o 
   7   7   2        0.43       -5.48      7.36 o 
   8   7   2       11.46        8.81      8.32 o 
   0   8   2        0.30        5.61      8.87 o 
   1   8   2       18.30       10.13      6.56 o 
   2   8   2       82.93      117.04     14.06 o 
   3   8   2       10.66        9.73      9.27 o 
   4   8   2       33.84       30.85     11.63 o 
   5   8   2       70.81      101.79     16.23 o 
   1   1   3     1383.06     1433.53     14.91 o 
   2   1   3    51575.93    54793.59    594.85 o 
   4   1   3     4237.10     4160.84     40.90 o 
   5   1   3      171.51      163.36      6.35 o 
   6   1   3       65.58       75.45      4.42 o 
   7   1   3       32.00       40.17      3.57 o 
   8   1   3       78.64       71.90      6.64 o 
   9   1   3        1.34        1.64      3.24 o 
  10   1   3       50.22       59.13      6.99 o 
  11   1   3        4.76        1.78      4.31 o 
  12   1   3       88.53       93.86      9.79 o 
  13   1   3        0.06       -9.52      6.92 o 
   0   2   3     1370.12     1332.83     21.28 o 
   1   2   3       78.76       69.05      3.00 o 
   2   2   3     4228.72     4051.73     41.81 o 
   3   2   3      570.83      558.71      8.06 o 
   4   2   3      302.30      313.01      5.99 o 
   5   2   3      359.59      450.82      8.52 o 
   6   2   3      522.67      463.38      9.89 o 
   7   2   3       53.45       53.73      5.29 o 
   8   2   3        4.39        1.37      2.94 o 
   9   2   3       25.81       16.40      4.36 o 
  10   2   3       28.03       22.74      6.11 o 
  11   2   3       29.68       33.53      6.88 o 
  12   2   3        1.82        2.14      6.07 o 
  13   2   3        2.19        3.07      7.66 o 
   1   3   3       36.48       27.97      2.28 o 
   2   3   3     2172.44     2165.52     29.80 o 
   3   3   3      336.24      339.68      7.82 o 
   4   3   3     5128.42     5469.16     49.68 o 
   5   3   3       20.42       25.07      2.60 o 
   6   3   3       34.35       35.44      3.74 o 
   7   3   3        0.64       -0.90      3.08 o 
   8   3   3      196.52      154.14     10.94 o 
   9   3   3       74.45       80.37     17.15 o 
  10   3   3       23.15       19.07      7.56 o 
  11   3   3       17.92       13.45      7.32 o 
  12   3   3      166.94      151.35     16.52 o 
   0   4   3       20.90       24.80      3.97 o 
   1   4   3       18.20       11.79      2.00 o 
   2   4   3      607.39      629.23     12.05 o 
   3   4   3      108.86      114.98      5.50 o 
   4   4   3      346.21      376.28     11.05 o 
   5   4   3        0.42       -1.64      2.53 o 
   6   4   3      203.95      197.02      9.55 o 
   7   4   3        7.80        5.74      4.25 o 
   8   4   3        1.69       -0.35      5.15 o 
   9   4   3       66.34       78.39     12.31 o 
  10   4   3       18.38       19.68      7.66 o 
  11   4   3       20.96       16.50      8.81 o 
  12   4   3        1.78        1.94      8.32 o 
   1   5   3       85.17       89.14      5.82 o 
   2   5   3       69.25       66.70      6.19 o 
   3   5   3       31.66       34.11      4.41 o 
   4   5   3     1824.39     1952.67     40.05 o 
   5   5   3      182.89      189.46     11.28 o 
   6   5   3     1502.90     1589.68     39.11 o 
   7   5   3        2.58       10.01      6.54 o 
   8   5   3       44.99       37.74      9.04 o 
   9   5   3       34.48       33.41      9.54 o 
  10   5   3       40.56       41.57     10.62 o 
  11   5   3        0.92        3.58      8.95 o 
   0   6   3     1468.33     1696.40     40.99 o 
   1   6   3        1.79        4.22      3.49 o 
   2   6   3      288.77      279.04     10.77 o 
   3   6   3      195.39      206.34     11.29 o 
   4   6   3       45.28       48.77      7.23 o 
   5   6   3      216.53      229.79     22.22 o 
   6   6   3       41.45       26.78      8.82 o 
   7   6   3       58.44       47.70     18.91 o 
   8   6   3       11.00        0.86      7.24 o 
   9   6   3        0.92       -2.11      7.58 o 
  10   6   3        5.43        3.05      9.32 o 
   1   7   3        1.77       -1.75      4.64 o 
   2   7   3        0.01        3.84      4.07 o 
   3   7   3      126.70      147.10     10.34 o 
   4   7   3       10.12        6.80      5.43 o 
   5   7   3        7.53        5.59      9.05 o 
   6   7   3       71.95       73.60     12.05 o 
   7   7   3       10.83        2.37      7.80 o 
   8   7   3       12.56       16.58      9.35 o 
   0   8   3        5.36        5.16      9.59 o 
   1   8   3       86.46      101.70     14.24 o 
   2   8   3        1.90        2.74      6.76 o 
   3   8   3       14.94       18.92      9.84 o 
   4   8   3      149.90      194.22     17.33 o 
   5   8   3       52.46       53.45     11.13 o 
   0   0   4     7180.58     6395.76     89.95 o 
   1   0   4     5002.65     4566.52     67.38 o 
   2   0   4     2074.34     1889.83     23.82 o 
   3   0   4       36.35       27.13      4.15 o 
   4   0   4     2213.71     2317.49     36.05 o 
   6   0   4      486.62      474.61     14.30 o 
   7   0   4      524.00      563.72     19.54 o 
   9   0   4       18.98       12.73      6.01 o 
  10   0   4       23.73       21.84      5.65 o 
  11   0   4       79.43       83.45     14.27 o 
  12   0   4      119.59      148.91     20.18 o 
  13   0   4       10.87       -3.05      8.61 o 
   1   1   4      225.02      202.43      4.54 o 
   2   1   4     1184.72     1152.08     12.39 o 
   3   1   4     8654.72     8459.53    164.86 o 
   4   1   4      660.86      619.01     14.90 o 
   5   1   4      497.28      525.95      9.85 o 
   6   1   4      348.28      352.50     12.70 o 
   7   1   4      946.40      967.70     16.29 o 
   8   1   4       44.60       48.29      4.30 o 
   9   1   4      175.50      190.37     12.67 o 
  10   1   4       75.59       83.27      7.94 o 
  11   1   4      151.33      167.18     11.38 o 
  12   1   4        0.40       -2.50      4.81 o 
  13   1   4        4.41        0.06      7.42 o 
   0   2   4      809.17      924.31     17.77 o 
   1   2   4      938.18      917.29     11.35 o 
   2   2   4     2264.85     2260.10     23.97 o 
   3   2   4      329.96      353.78      6.97 o 
   4   2   4      240.25      228.39      5.08 o 
   6   2   4     3795.42     4146.41     52.09 o 
   7   2   4      978.93     1036.49     20.67 o 
   8   2   4      115.45      139.99      8.78 o 
   9   2   4       91.11       92.32      8.93 o 
  10   2   4       22.95       17.52      6.39 o 
  11   2   4       60.68       57.12      8.88 o 
  12   2   4        2.65       -2.50      5.83 o 
  13   2   4       37.49       36.99      9.20 o 
   1   3   4     2311.32     2357.78     25.54 o 
   2   3   4        0.00        0.45      1.16 o 
   3   3   4     1654.72     1825.88     23.51 o 
   4   3   4      809.46      862.59     12.04 o 
   5   3   4      291.01      320.64      7.60 o 
   6   3   4      139.96      144.97      6.73 o 
   7   3   4      854.63      922.68     23.08 o 
   8   3   4        7.93        9.27      4.33 o 
   9   3   4      422.07      457.91     18.28 o 
  10   3   4        0.19        0.23      5.53 o 
  11   3   4       12.23       15.72      7.68 o 
  12   3   4        8.08        9.90      8.05 o 
   0   4   4     2610.06     2774.91     43.80 o 
   1   4   4       68.22       64.80      6.32 o 
   2   4   4      127.62      109.22      4.62 o 
   3   4   4      223.68      241.58      9.43 o 
   4   4   4       58.35       57.80      6.60 o 
   5   4   4      789.86      891.43     21.16 o 
   6   4   4        8.92        6.28      2.97 o 
   7   4   4        0.63       -2.01      3.49 o 
   8   4   4       24.51       22.46      7.01 o 
   9   4   4       63.25       39.09      8.79 o 
  10   4   4      407.15      470.05     24.61 o 
  11   4   4      108.90       91.76     13.62 o 
  12   4   4       17.30       30.75     10.07 o 
   1   5   4       87.80       92.25      6.27 o 
   2   5   4       68.57       76.16      6.58 o 
   3   5   4      127.86      123.94      7.66 o 
   4   5   4      310.45      323.92     12.45 o 
   5   5   4      151.27      194.78     16.60 o 
   6   5   4      249.64      251.53     16.36 o 
   7   5   4        8.48        7.25      6.53 o 
   8   5   4       21.53       18.36      7.53 o 
   9   5   4      104.52      110.98     13.78 o 
  10   5   4        0.59        4.96      7.53 o 
  11   5   4        0.85       -2.30      7.91 o 
   0   6   4       61.28       59.45      8.69 o 
   1   6   4       14.73       15.11      4.37 o 
   2   6   4       58.02       53.49      5.54 o 
   3   6   4       29.17       31.52      5.23 o 
   4   6   4     1202.85     1306.73     29.53 o 
   5   6   4        0.00        0.00      4.67 o 
   6   6   4       51.38       43.11     13.15 o 
   7   6   4        6.07        5.83      7.01 o 
   8   6   4       64.13       48.74     10.37 o 
   9   6   4       11.21       13.76      8.72 o 
   1   7   4       60.61       64.27      8.96 o 
   2   7   4        2.20       -1.16      4.06 o 
   3   7   4       26.58       29.02      7.19 o 
   4   7   4        1.56       -2.05      4.50 o 
   5   7   4       43.10       27.84      8.13 o 
   6   7   4      100.21       90.81     12.71 o 
   7   7   4        5.42        5.19      7.90 o 
   8   7   4        3.10        2.15      8.40 o 
   0   8   4       72.88       81.14     36.15 o 
   1   8   4        1.47        0.91      6.98 o 
   2   8   4      161.41      214.13     20.16 o 
   3   8   4        1.63        2.76      8.61 o 
   4   8   4       61.94       65.41     11.55 o 
   5   8   4       33.66       42.53     10.47 o 
   1   1   5        4.33        4.20      1.28 o 
   2   1   5     1755.02     1565.49     15.17 o 
   3   1   5       57.00       55.76      3.04 o 
   4   1   5     1517.24     1511.79     20.22 o 
   6   1   5      114.35      108.55      5.25 o 
   7   1   5        7.39        6.45      2.32 o 
   8   1   5      494.63      519.66     12.13 o 
   9   1   5       13.53        8.78      3.50 o 
  10   1   5        0.90       -1.25      3.66 o 
  11   1   5       20.00       13.79      5.24 o 
  12   1   5       29.32       22.62      7.42 o 
  13   1   5        0.75        3.03      8.26 o 
   0   2   5        8.83       14.99      3.06 o 
   1   2   5      173.06      172.13      6.14 o 
   2   2   5     5038.18     5054.55     47.86 o 
   3   2   5     2308.23     2304.76     22.60 o 
   4   2   5        2.45        1.96      0.99 o 
   5   2   5     3897.59     4164.28     39.86 o 
   6   2   5       53.35       58.71      7.86 o 
   7   2   5      173.61      183.40     10.10 o 
   8   2   5        0.63        2.90      3.10 o 
   9   2   5       89.53       88.81      8.88 o 
  10   2   5       11.99       13.33      6.92 o 
  11   2   5        0.38       -4.08      4.73 o 
  12   2   5        4.54        4.31      6.07 o 
  13   2   5       43.68       40.82      9.19 o 
   1   3   5     1131.36     1086.50     17.41 o 
   2   3   5     1277.43     1545.68     18.41 o 
   3   3   5       18.19       19.38      2.06 o 
   4   3   5      825.80      974.61     13.07 o 
   5   3   5       88.47       96.62      4.58 o 
   7   3   5      239.31      240.74     13.96 o 
   8   3   5      107.34      113.54     11.43 o 
   9   3   5      105.65       88.73     10.35 o 
  10   3   5       35.41       39.85      8.38 o 
  11   3   5       15.88       11.42      6.35 o 
  12   3   5       76.25       89.47     13.39 o 
   0   4   5      169.23      196.48      8.89 o 
   1   4   5      993.80     1067.59     16.65 o 
   2   4   5      918.04      963.01     13.65 o 
   3   4   5       39.41       50.98      4.04 o 
   4   4   5      179.53      166.55      7.75 o 
   5   4   5      335.76      348.83     13.65 o 
   6   4   5        1.11        1.74      3.03 o 
   7   4   5      193.62      244.27     13.50 o 
   8   4   5       21.73        9.16      5.18 o 
   9   4   5      261.41      295.35     20.71 o 
  10   4   5        3.28       -1.83      6.40 o 
  11   4   5       71.76       50.73     10.94 o 
  12   4   5        0.49       -2.07      8.23 o 
   1   5   5        0.50        0.06      1.99 o 
   2   5   5      222.38      192.42      8.80 o 
   3   5   5       81.70       87.91      6.54 o 
   4   5   5      497.72      497.62     16.52 o 
   5   5   5        8.89        5.21      4.00 o 
   6   5   5      229.65      244.76     13.04 o 
   7   5   5       29.09       25.47      8.12 o 
   8   5   5      360.45      439.08     44.03 o 
   9   5   5        0.01        0.23      7.78 o 
  10   5   5        0.17       11.06      8.11 o 
  11   5   5       11.35        9.95      9.14 o 
   0   6   5        1.28        8.80      5.10 o 
   1   6   5      183.38      167.47     10.66 o 
   2   6   5      103.99      110.59      8.45 o 
   3   6   5       48.85       45.93      5.43 o 
   4   6   5      325.12      342.47     15.22 o 
   5   6   5       98.29      108.07     10.25 o 
   6   6   5      274.51      306.02     18.92 o 
   7   6   5       57.92       56.17     10.42 o 
   8   6   5        2.75        2.55      7.47 o 
   9   6   5       13.88        3.80      8.44 o 
   1   7   5       14.88       10.31      9.49 o 
   2   7   5      385.61      463.58     21.33 o 
   3   7   5       21.32       20.37      8.15 o 
   4   7   5        7.59        0.93      4.87 o 
   5   7   5       77.84       78.33     12.78 o 
   6   7   5       69.65       66.52     21.22 o 
   7   7   5       41.15       26.40     13.89 o 
   8   7   5        0.92       -1.28      7.86 o 
   0   8   5      585.78      735.67     36.89 o 
   1   8   5        7.15        8.41      9.31 o 
   2   8   5        0.69        1.85      8.58 o 
   3   8   5       96.42      108.21     14.11 o 
   4   8   5        0.00       -3.39      6.65 o 
   5   8   5      122.05      122.42     14.59 o 
   0   0   6    56673.03    46656.30   1791.85 o 
   1   0   6     1037.69      956.75     15.86 o 
   2   0   6     4447.68     4209.52     49.32 o 
   3   0   6      577.56      595.86     13.63 o 
   4   0   6      936.41      944.68     15.89 o 
   5   0   6      113.19      114.88      7.19 o 
   6   0   6      139.15      136.98     13.38 o 
   7   0   6       90.63       93.37     13.84 o 
   8   0   6      431.95      437.55     16.02 o 
   9   0   6      521.66      581.74     22.76 o 
  10   0   6      665.22      722.26     25.71 o 
  11   0   6        0.78        3.08      7.87 o 
  12   0   6       11.09        8.63      8.87 o 
  13   0   6       50.89       58.20     15.38 o 
   1   1   6      776.01      606.80      8.57 o 
   2   1   6       21.48       13.66      2.73 o 
   3   1   6     2034.51     1916.24     20.01 o 
   4   1   6     1312.64     1258.26     19.88 o 
   5   1   6     1148.70     1193.32     16.81 o 
   6   1   6      373.82      435.54      9.81 o 
   7   1   6      684.95      684.85     13.37 o 
   8   1   6       12.38       11.78      2.66 o 
   9   1   6       17.20       16.20      3.69 o 
  10   1   6      100.37       87.48      9.14 o 
  11   1   6      137.62      144.83     12.51 o 
  12   1   6        0.30       -0.64      5.84 o 
  13   1   6        0.15       -0.28      8.37 o 
   0   2   6     2608.81     2484.57     85.50 o 
   2   2   6       78.23       70.30      3.30 o 
   3   2   6       62.77       54.18      2.55 o 
   4   2   6       96.57      110.32      4.05 o 
   5   2   6       97.69      113.98      4.29 o 
   6   2   6      309.66      288.83      8.86 o 
   7   2   6       41.69       44.46      4.90 o 
   8   2   6      342.52      347.66     12.67 o 
   9   2   6      175.76      184.45     19.36 o 
  10   2   6        0.12       -2.24      4.21 o 
  11   2   6        0.21        3.30      5.22 o 
  12   2   6       27.49       19.57      6.89 o 
  13   2   6        1.33       -4.00      6.45 o 
   1   3   6      826.65      871.11     13.30 o 
   2   3   6      226.71      210.03      6.46 o 
   3   3   6      834.04      895.69     14.37 o 
   4   3   6      452.33      456.43     12.25 o 
   5   3   6      561.87      639.20     17.29 o 
   6   3   6        0.67       -2.23      2.33 o 
   7   3   6       23.84       13.55      4.43 o 
   8   3   6      124.52      110.15      9.89 o 
   9   3   6      139.19      150.11     11.59 o 
  10   3   6       17.84       19.01      6.51 o 
  11   3   6        2.66        7.53      6.18 o 
  12   3   6        2.15       -2.91      7.48 o 
   0   4   6     2434.06     2694.27     42.95 o 
   1   4   6       19.43       10.65      2.12 o 
   2   4   6       85.97      104.56      5.90 o 
   3   4   6       24.48       16.78      2.91 o 
   4   4   6        0.00        4.77      2.38 o 
   5   4   6        3.70        0.66      2.99 o 
   6   4   6      123.52      123.27      8.96 o 
   7   4   6      558.46      629.84     17.21 o 
   8   4   6      286.22      332.90     16.37 o 
   9   4   6      126.43      111.50     13.12 o 
  10   4   6        0.00       -1.42      6.92 o 
  11   4   6       38.52       28.45     10.16 o 
  12   4   6       30.76       27.48     10.85 o 
   1   5   6        3.85        1.29      1.98 o 
   2   5   6      100.64      109.19      6.57 o 
   3   5   6       20.75       16.22      3.31 o 
   4   5   6        0.02       -1.92      2.99 o 
   5   5   6      379.44      393.01     15.61 o 
   6   5   6      309.09      342.01     18.53 o 
   7   5   6      796.80      913.10     35.57 o 
   8   5   6       73.99       49.76      9.85 o 
   9   5   6        8.59        7.34      8.24 o 
  10   5   6        2.92        4.66      7.57 o 
  11   5   6        9.27        6.27      8.87 o 
   0   6   6        5.73       -0.85      6.19 o 
   1   6   6       52.93       53.09      6.81 o 
   2   6   6      470.12      475.39     17.04 o 
   3   6   6        0.25        0.40      3.15 o 
   4   6   6        2.21        1.19      4.12 o 
   5   6   6      350.20      392.51     16.79 o 
   6   6   6       87.38      115.57     12.90 o 
   7   6   6        3.06       -1.22      6.43 o 
   8   6   6        3.06        6.76      6.92 o 
   9   6   6       17.31        7.61      8.19 o 
   1   7   6      285.07      323.64     19.50 o 
   2   7   6       40.83       36.87      8.60 o 
   3   7   6       15.54        8.04      5.37 o 
   4   7   6       10.97        5.86      5.31 o 
   5   7   6        0.94        8.74      5.76 o 
   6   7   6       19.54       11.02      7.88 o 
   7   7   6       82.74      160.23     18.34 o 
   8   7   6        1.95        3.10      8.56 o 
   0   8   6       25.03        4.79     11.58 o 
   1   8   6        6.76       12.08      7.76 o 
   2   8   6        1.11       -1.80      8.47 o 
   3   8   6       15.13       21.05      8.87 o 
   4   8   6        0.33       -6.08      5.36 o 
   5   8   6       80.41       87.44     13.57 o 
   1   1   7       10.44        9.22      1.51 o 
   2   1   7        2.25        2.78      0.87 o 
   3   1   7        6.91        4.68      0.97 o 
   4   1   7      178.69      168.29      5.96 o 
   5   1   7       19.31       16.05      2.40 o 
   6   1   7       70.68       63.35      4.26 o 
   7   1   7        3.90        1.61      1.95 o 
   8   1   7      171.92      179.82      7.86 o 
   9   1   7        0.16        0.33      2.83 o 
  10   1   7       24.47       20.09      5.10 o 
  11   1   7        0.20       -0.04      4.65 o 
  12   1   7        0.29        1.24      6.99 o 
  13   1   7       50.64       60.17     12.76 o 
   0   2   7      459.82      448.80     10.49 o 
   1   2   7       18.63       13.96      1.72 o 
   2   2   7      368.81      336.02      6.96 o 
   3   2   7      789.68      798.95     12.62 o 
   4   2   7       38.36       44.32      3.51 o 
   5   2   7     1402.87     1574.03     19.17 o 
   6   2   7       93.66       79.25      6.82 o 
   7   2   7       69.06       63.78      6.50 o 
   8   2   7        3.28        0.90      4.06 o 
  10   2   7       13.62       10.30      4.91 o 
  11   2   7       13.78        8.27      5.68 o 
  12   2   7       25.58       21.24      7.10 o 
  13   2   7       50.77       31.55      8.62 o 
   2   3   7      225.16      222.44      7.22 o 
   3   3   7       20.80       17.94      2.48 o 
   4   3   7        2.71        2.94      1.55 o 
   5   3   7       11.59       13.77      2.64 o 
   6   3   7       13.06       16.13      4.76 o 
   7   3   7      137.81      133.72     10.05 o 
   8   3   7      693.29      723.95     21.69 o 
   9   3   7        0.55        0.83      4.51 o 
  10   3   7        0.05       -0.25      5.01 o 
  11   3   7      120.42      136.97     12.69 o 
  12   3   7       18.42       12.79      8.43 o 
   0   4   7      311.08      354.21     13.34 o 
   1   4   7     1290.98     1463.28     20.65 o 
   2   4   7      173.09      186.01      7.67 o 
   3   4   7     1539.40     1635.37     24.38 o 
   4   4   7        0.51        3.74      2.26 o 
   5   4   7      181.73      179.68     11.69 o 
   6   4   7      184.86      180.17     12.54 o 
   7   4   7      237.20      255.15     11.90 o 
   8   4   7        0.29       -1.50      4.57 o 
   9   4   7      194.01      184.59     13.62 o 
  10   4   7       31.29       36.29      9.25 o 
  11   4   7       55.78       45.55     11.29 o 
   1   5   7       86.04       85.33      6.26 o 
   2   5   7      735.91      791.10     16.31 o 
   3   5   7       60.35       42.27      5.54 o 
   4   5   7       94.44      102.31      8.05 o 
   5   5   7        0.48        1.32      3.97 o 
   6   5   7      217.09      232.26     14.87 o 
   7   5   7      238.50      258.77     18.04 o 
   8   5   7        0.32       -6.83      5.88 o 
   9   5   7       63.89       44.71      9.86 o 
  10   5   7        4.33        9.87      8.13 o 
  11   5   7        0.41        4.57      8.69 o 
   0   6   7      863.63      957.65     45.07 o 
   1   6   7       36.26       44.30      6.54 o 
   2   6   7        1.30        4.59      4.44 o 
   3   6   7       11.35        3.57      4.39 o 
   4   6   7       19.58       16.54      5.08 o 
   5   6   7        8.91        7.65      4.75 o 
   6   6   7       17.40       19.91      6.51 o 
   7   6   7       90.32      121.09     13.53 o 
   8   6   7        0.73        5.80      7.88 o 
   9   6   7        0.37       -3.63      7.39 o 
   1   7   7       95.98      109.17     18.33 o 
   2   7   7       20.89       22.47      6.15 o 
   3   7   7        2.03        1.08      4.68 o 
   4   7   7       48.93       64.50     14.40 o 
   5   7   7        5.87        2.09      5.27 o 
   6   7   7       56.97       49.87     10.44 o 
   7   7   7       82.60      105.33     12.32 o 
   0   8   7        1.98       -7.59     10.38 o 
   1   8   7       54.42       36.95     11.53 o 
   2   8   7       87.15       90.32     13.45 o 
   3   8   7       16.43       15.90      9.17 o 
   4   8   7        2.18        3.80      7.49 o 
   5   8   7        0.33        1.72      7.71 o 
   0   0   8     1487.46     1154.62     22.15 o 
   1   0   8     1230.40     1039.64     24.64 o 
   2   0   8     1220.20     1147.39     24.37 o 
   4   0   8     2017.75     1974.55     28.21 o 
   5   0   8      294.83      320.47      8.71 o 
   6   0   8       33.09       30.04      3.29 o 
   7   0   8        5.93        8.68      3.19 o 
   8   0   8      832.09      896.14     24.02 o 
   9   0   8      548.92      650.43     21.15 o 
  10   0   8      514.29      670.80     39.71 o 
  11   0   8       27.17       28.71      9.52 o 
  12   0   8        3.24        4.99     10.58 o 
  13   0   8       58.17       41.14     19.17 o 
   1   1   8     2540.47     2364.87     28.93 o 
   2   1   8      569.42      569.17      9.19 o 
   3   1   8       17.83       17.97      2.01 o 
   4   1   8      128.20      129.44      4.86 o 
   5   1   8        1.72        1.00      0.98 o 
   6   1   8      302.44      375.84      9.20 o 
   7   1   8      332.68      333.54      9.59 o 
   8   1   8       54.23       54.05      5.22 o 
   9   1   8      119.80      116.69      8.03 o 
  10   1   8      131.22      147.21     10.36 o 
  11   1   8      222.36      268.53     15.76 o 
  12   1   8        9.31       -0.40      5.73 o 
  13   1   8      101.16      143.00     27.40 o 
   0   2   8      284.66      295.04     16.98 o 
   1   2   8      639.97      577.64     10.48 o 
   2   2   8     1842.66     1834.42     23.34 o 
   4   2   8     5429.11     5744.23     49.51 o 
   5   2   8       11.90       10.53      1.69 o 
   6   2   8      402.89      448.73     11.07 o 
   7   2   8        5.03        5.79      2.38 o 
   8   2   8       41.52       32.80      7.23 o 
   9   2   8      111.64       81.65     13.80 o 
  10   2   8        8.80        2.01      4.69 o 
  11   2   8      121.61      120.97     11.62 o 
  12   2   8       38.42       39.12      9.95 o 
  13   2   8       15.00       14.06      7.84 o 
   1   3   8      738.83      787.08     12.26 o 
   2   3   8       47.39       47.17      3.57 o 
   3   3   8      108.81       94.53      6.93 o 
   4   3   8      518.27      553.11      9.99 o 
   5   3   8      274.19      268.43     12.10 o 
   6   3   8       47.85       51.47      5.49 o 
   7   3   8      109.63      112.34      9.45 o 
   8   3   8        8.31        5.86      4.91 o 
   9   3   8      179.38      167.13     12.63 o 
  10   3   8       65.96       74.52     10.77 o 
  11   3   8      215.59      219.97     21.00 o 
  12   3   8       27.36       22.67      8.12 o 
   0   4   8      337.73      378.32     12.79 o 
   1   4   8        0.03       -1.36      1.62 o 
   2   4   8     1763.21     1871.62     24.43 o 
   3   4   8        0.40        0.46      1.67 o 
   4   4   8       29.59       30.23      4.55 o 
   5   4   8      525.91      558.06     16.87 o 
   6   4   8      162.99      157.27      9.92 o 
   7   4   8       14.47       13.96      4.40 o 
   8   4   8       80.59       94.87     10.11 o 
   9   4   8       90.69       96.75     10.48 o 
  10   4   8      221.97      270.11     20.01 o 
  11   4   8       23.39        9.95      8.07 o 
   1   5   8      205.71      232.33     10.98 o 
   2   5   8      285.22      315.39     10.44 o 
   3   5   8        4.78        2.55      3.14 o 
   4   5   8      475.67      581.50     17.98 o 
   5   5   8        5.25        8.64      4.74 o 
   6   5   8       46.43       39.29      7.87 o 
   7   5   8       70.05       69.03     10.61 o 
   8   5   8        7.91       12.35      7.07 o 
   9   5   8      101.65      108.16     14.06 o 
  10   5   8        4.78        9.84      8.08 o 
   0   6   8      926.03     1109.63     40.51 o 
   1   6   8        4.70        1.83      4.19 o 
   2   6   8       46.29       41.95      6.83 o 
   3   6   8       13.21       16.15      5.28 o 
   4   6   8      481.97      535.75     17.39 o 
   5   6   8       73.35       70.98      7.96 o 
   6   6   8       62.59       51.51      7.23 o 
   7   6   8       51.65       42.70      8.95 o 
   8   6   8        1.41        2.10      5.67 o 
   9   6   8       10.24        1.02      6.32 o 
   1   7   8      152.58      160.33     13.61 o 
   2   7   8      363.57      386.62     19.33 o 
   3   7   8       43.30       27.47      7.28 o 
   4   7   8        8.98        8.74      5.52 o 
   5   7   8        1.11       -1.57      5.00 o 
   6   7   8        0.47       10.99      7.63 o 
   7   7   8       40.17       38.18      9.49 o 
   0   8   8        2.51       -4.39     11.98 o 
   1   8   8        3.44        3.59      7.15 o 
   2   8   8        6.38       11.70     11.98 o 
   3   8   8       42.48       34.40      9.27 o 
   4   8   8       12.73       13.31      7.56 o 
   1   1   9      140.98      114.92      4.32 o 
   2   1   9     4052.11     3877.19     38.72 o 
   3   1   9        4.78        3.69      1.00 o 
   4   1   9      497.34      477.42      8.63 o 
   5   1   9      174.02      146.32     11.77 o 
   6   1   9     1913.79     2038.18     31.30 o 
   7   1   9        6.59        4.04      1.87 o 
   8   1   9      372.30      398.81     12.40 o 
   9   1   9      148.59      146.32      8.83 o 
  10   1   9       32.09       29.27      6.53 o 
  11   1   9        3.27        6.28      5.39 o 
  12   1   9       94.55      107.04     13.07 o 
  13   1   9        3.87        8.39      8.68 o 
   0   2   9      106.94      106.10      5.44 o 
   1   2   9      442.96      441.83      7.57 o 
   2   2   9      107.49      101.04      5.08 o 
   3   2   9      553.09      675.12     10.86 o 
   4   2   9      280.32      283.02      6.13 o 
   5   2   9        1.08        1.45      1.05 o 
   6   2   9      142.99      138.86      7.46 o 
   7   2   9      179.74      197.69     13.64 o 
   8   2   9       72.77       49.53      7.06 o 
   9   2   9      111.15      105.89     13.71 o 
  10   2   9       28.38       31.25      7.05 o 
  11   2   9       59.30       47.75      8.29 o 
  12   2   9        0.00       -6.52      5.32 o 
   1   3   9     1286.30     1387.67     18.42 o 
   2   3   9     1385.96     1513.67     21.41 o 
   3   3   9      164.84      193.10      6.40 o 
   4   3   9       41.63       25.52      4.64 o 
   5   3   9        2.07        2.85      1.88 o 
   6   3   9       13.64       12.55      3.52 o 
   7   3   9       16.17        7.21      4.23 o 
   8   3   9      254.19      305.05     15.30 o 
   9   3   9      253.24      280.55     15.72 o 
  10   3   9       45.42       29.08     11.39 o 
  11   3   9        7.89        5.48      5.94 o 
  12   3   9        5.39        6.19      7.09 o 
   0   4   9      293.36      268.34     10.22 o 
   1   4   9      255.72      266.34     18.52 o 
   2   4   9       58.89       59.99      4.59 o 
   3   4   9       46.45       51.05      4.82 o 
   4   4   9      287.65      310.30     11.75 o 
   5   4   9      106.45      108.26      7.94 o 
   6   4   9       30.88       31.36      4.78 o 
   7   4   9      102.38      108.68      9.79 o 
   8   4   9      142.16      157.04     12.54 o 
   9   4   9       22.27       30.00      7.11 o 
  10   4   9        0.62       -6.06      4.99 o 
  11   4   9        9.55        1.59      8.05 o 
   1   5   9       58.00       57.00      6.21 o 
   2   5   9      292.63      313.51     13.18 o 
   3   5   9      163.49      167.24      9.59 o 
   4   5   9      533.73      595.84     31.91 o 
   5   5   9        0.25       -2.95      3.35 o 
   6   5   9        0.59        0.29      3.83 o 
   7   5   9        2.19       -2.91      3.95 o 
   8   5   9       15.79       12.38      6.26 o 
   9   5   9        0.04       -3.26      5.69 o 
  10   5   9        7.94        5.99      6.69 o 
   0   6   9       35.91       33.98      7.76 o 
   1   6   9      186.93      223.07     22.52 o 
   2   6   9       19.99       17.29      5.24 o 
   3   6   9      264.69      284.75     14.63 o 
   4   6   9       30.52       24.35      5.99 o 
   5   6   9      130.62      140.36     13.23 o 
   6   6   9        0.20       -1.50      4.45 o 
   7   6   9        1.06       -2.21      5.66 o 
   8   6   9        0.04       -0.55      6.23 o 
   9   6   9        5.09       -0.58      6.62 o 
   1   7   9       63.41       67.13     10.55 o 
   2   7   9       23.68       26.60      7.27 o 
   3   7   9        5.08       -1.92      5.77 o 
   4   7   9        6.39       -2.74      5.18 o 
   5   7   9        1.41       -2.91      5.29 o 
   6   7   9        0.41        2.90      6.54 o 
   7   7   9       24.18       15.97      8.58 o 
   0   8   9       15.55       31.95     17.57 o 
   1   8   9       13.77       10.68      7.96 o 
   2   8   9        0.43       -2.51      9.82 o 
   3   8   9       51.09       43.30     11.66 o 
   4   8   9        0.08       -0.24      6.88 o 
   0   0  10      985.37      832.64     35.85 o 
   1   0  10      890.00      821.75     16.32 o 
   2   0  10      717.99      684.02     18.18 o 
   3   0  10       25.03       16.01      3.64 o 
   5   0  10      611.60      692.92     14.34 o 
   6   0  10      267.16      277.08     12.15 o 
   7   0  10       68.47       60.70      7.32 o 
   8   0  10        2.50        4.23      4.15 o 
   9   0  10      136.28      136.04     11.39 o 
  10   0  10      421.67      500.26     31.22 o 
  11   0  10      120.95      129.71     15.15 o 
  12   0  10        0.02       -2.00     12.38 o 
  13   0  10      116.86      224.91     39.15 o 
   1   1  10     1392.52     1356.28     17.09 o 
   2   1  10      271.04      304.52      7.52 o 
   3   1  10        1.56        2.61      1.04 o 
   4   1  10      300.62      278.10      6.82 o 
   5   1  10     1797.40     1838.16     25.96 o 
   6   1  10      366.04      389.67     11.77 o 
   7   1  10      176.98      199.77     11.05 o 
   8   1  10       20.26       15.19      3.51 o 
   9   1  10        1.79        5.99      3.04 o 
  10   1  10       62.56       52.46      7.88 o 
  11   1  10      375.21      455.78     29.75 o 
  12   1  10       60.88       81.32     11.87 o 
  13   1  10        0.39        1.50      8.20 o 
   0   2  10     4292.50     4276.11     66.48 o 
   1   2  10      369.47      364.24      7.08 o 
   2   2  10     1439.78     1523.67     20.81 o 
   3   2  10        6.83        8.97      2.17 o 
   4   2  10     1964.11     2072.01     22.14 o 
   5   2  10        0.64        1.21      1.31 o 
   6   2  10      355.98      335.52     10.59 o 
   7   2  10      186.84      186.33      8.71 o 
   8   2  10       35.19       37.33      6.27 o 
   9   2  10      130.63      150.53     11.56 o 
  10   2  10       24.70       12.61      5.67 o 
  11   2  10        0.01        1.33      5.27 o 
  12   2  10       21.20       24.64      7.94 o 
   1   3  10     4423.70     4765.03     44.67 o 
   2   3  10     1407.00     1443.75     22.99 o 
   3   3  10       58.62       50.70      3.73 o 
   4   3  10      273.05      279.70      8.99 o 
   5   3  10       31.30       40.47      4.21 o 
   6   3  10       95.08      109.39      7.97 o 
   7   3  10        8.65        4.12      3.65 o 
   8   3  10       31.23       25.16      5.23 o 
   9   3  10       37.37       33.10      7.12 o 
  10   3  10        7.13        2.59      5.56 o 
  11   3  10       47.19       32.37      7.85 o 
  12   3  10       22.32       17.67      7.92 o 
   0   4  10      152.23      142.96     10.67 o 
   1   4  10      794.36      853.78     18.02 o 
   2   4  10        9.62        8.75      2.68 o 
   3   4  10      114.22      124.12      8.01 o 
   4   4  10      197.75      229.90     10.63 o 
   5   4  10        1.33       -1.21      2.66 o 
   6   4  10        7.10        4.84      3.32 o 
   7   4  10        0.06        0.19      3.34 o 
   8   4  10      215.01      233.43     20.23 o 
   9   4  10       44.72       45.82      7.17 o 
  10   4  10        0.60       -4.63      5.40 o 
  11   4  10        2.06       -9.48      6.85 o 
   1   5  10       22.97       15.45      4.18 o 
   2   5  10      365.32      394.11     13.14 o 
   3   5  10        0.37        1.78      2.98 o 
   4   5  10       11.45        7.02      3.72 o 
   5   5  10      256.46      257.52     15.21 o 
   6   5  10       46.73       53.73      6.97 o 
   7   5  10      102.84      104.37      8.97 o 
   8   5  10        0.25       -5.02      4.90 o 
   9   5  10        0.33       -3.24      5.82 o 
  10   5  10        3.36        5.52      7.74 o 
   0   6  10      257.93      225.88     19.48 o 
   1   6  10      163.57      181.36     15.00 o 
   2   6  10       78.55       71.08      8.83 o 
   3   6  10       42.16       38.55      7.00 o 
   4   6  10       12.82        3.09      4.70 o 
   5   6  10        0.06        1.18      4.28 o 
   6   6  10        0.15        2.24      4.26 o 
   7   6  10        3.59        0.35      5.29 o 
   8   6  10        0.13        1.88      6.21 o 
   9   6  10        5.12        4.69      6.80 o 
   1   7  10      321.58      406.22     19.62 o 
   2   7  10        3.35        5.71      5.99 o 
   3   7  10        5.97       13.68      7.02 o 
   4   7  10       20.01       13.13      6.26 o 
   5   7  10       37.04       25.70      9.73 o 
   6   7  10       20.11       14.60      8.35 o 
   7   7  10        4.56        0.17      7.90 o 
   0   8  10       19.79        8.79     14.38 o 
   1   8  10        2.21        0.06      7.73 o 
   2   8  10       23.00       12.79      8.45 o 
   3   8  10        0.29       -5.07      6.93 o 
   4   8  10        3.25       13.10      7.58 o 
   1   1  11      474.28      470.23      9.96 o 
   2   1  11     1252.25     1218.91     16.46 o 
   3   1  11      338.69      343.85      8.24 o 
   4   1  11        0.07        0.25      1.13 o 
   5   1  11      198.26      208.12     11.18 o 
   6   1  11      142.92      152.42      5.93 o 
   7   1  11        9.45        7.92      2.17 o 
   8   1  11       25.58       19.07      3.91 o 
   9   1  11       24.40       28.66      5.31 o 
  10   1  11       43.50       47.17      8.20 o 
  11   1  11       19.97       14.69      6.22 o 
  12   1  11        5.30        1.47      6.50 o 
  13   1  11        2.86        2.07      8.77 o 
   0   2  11      151.78      140.57      6.50 o 
   1   2  11      643.75      645.47     11.77 o 
   2   2  11      596.56      577.36     11.31 o 
   3   2  11     2013.94     2231.38     25.70 o 
   4   2  11        2.44        2.76      1.25 o 
   5   2  11      238.84      211.41      9.81 o 
   6   2  11       12.57       10.74      2.75 o 
   7   2  11        1.81       -1.20      2.17 o 
   8   2  11       19.45        9.01      4.94 o 
   9   2  11        7.40        5.07      4.55 o 
  10   2  11       14.28       14.11      5.93 o 
  11   2  11       12.37        2.67      5.24 o 
  12   2  11        0.54       -2.68      5.84 o 
   1   3  11        9.66        7.52      1.69 o 
   2   3  11       49.36       46.09      4.47 o 
   3   3  11      484.79      468.82     12.24 o 
   4   3  11       76.14       74.10      5.05 o 
   5   3  11       13.57       10.61      2.54 o 
   6   3  11      190.50      201.21      9.72 o 
   7   3  11      200.00      209.91     11.07 o 
   8   3  11       44.44       28.80      6.67 o 
   9   3  11        6.16       11.26      5.51 o 
  10   3  11        4.10       -2.48      5.15 o 
  11   3  11        7.54        3.83      6.31 o 
  12   3  11       91.71       87.60     11.79 o 
   0   4  11      133.14      137.22     10.50 o 
   1   4  11       28.81       29.39      3.17 o 
   2   4  11      102.07      105.32      7.05 o 
   3   4  11        3.82        6.00      2.86 o 
   4   4  11       35.00       27.90      3.97 o 
   5   4  11        1.04       -1.36      2.74 o 
   6   4  11       17.08       18.08      4.75 o 
   7   4  11       92.55      105.15      8.02 o 
   8   4  11       10.84        6.76      4.48 o 
   9   4  11        5.85        1.60      4.82 o 
  10   4  11        3.94        0.80      5.99 o 
  11   4  11       28.13       28.02      8.68 o 
   1   5  11      191.86      196.24     14.43 o 
   2   5  11        0.39       -1.94      2.68 o 
   3   5  11       35.17       38.88      7.04 o 
   4   5  11        5.04        5.53      3.88 o 
   5   5  11       44.81       49.25      6.43 o 
   6   5  11       31.51       24.62      5.51 o 
   7   5  11      103.68       98.00      9.10 o 
   8   5  11       59.93       40.81     10.87 o 
   9   5  11       21.29       14.67      6.68 o 
  10   5  11        1.52       -2.66      7.77 o 
   0   6  11       87.74      102.13     14.69 o 
   1   6  11        4.75        3.84      3.78 o 
   2   6  11        4.95        3.35      4.37 o 
   3   6  11        4.62        5.55      4.86 o 
   4   6  11       33.49       25.37      8.97 o 
   5   6  11        3.60        1.48      4.87 o 
   6   6  11        3.89        1.99      4.58 o 
   7   6  11       93.20       99.87     11.86 o 
   8   6  11      118.74      123.76     13.02 o 
   9   6  11        8.24        4.56      6.90 o 
   1   7  11       46.84       41.58     12.05 o 
   2   7  11      122.11      126.09     13.67 o 
   3   7  11        8.06        6.84      5.96 o 
   4   7  11        0.24        3.81      5.49 o 
   5   7  11        2.07       -1.71      5.54 o 
   6   7  11       19.61       14.46      7.08 o 
   7   7  11        2.99        2.02      7.68 o 
   0   8  11      114.11       82.47     25.97 o 
   1   8  11        2.34       -3.35      7.11 o 
   2   8  11       19.51       13.38      8.34 o 
   3   8  11        0.54       -0.22      6.75 o 
   0   0  12    31607.54    28935.20    722.59 o 
   1   0  12     1781.54     1897.82     37.30 o 
   2   0  12     4891.69     4826.18     67.00 o 
   3   0  12       16.06       11.79      4.67 o 
   4   0  12     5469.33     5729.25     70.24 o 
   5   0  12      163.62      201.64      8.93 o 
   6   0  12     1350.23     1319.54     33.37 o 
   7   0  12      357.62      335.05     14.61 o 
   8   0  12      444.59      581.65     19.74 o 
   9   0  12       59.00       61.00      8.46 o 
  10   0  12       18.70        7.90      6.95 o 
  11   0  12        0.86       -0.15      8.01 o 
  12   0  12        0.06        4.79     12.38 o 
  13   0  12        3.04       10.78     14.78 o 
   1   1  12       49.33       62.00      3.83 o 
   2   1  12     1340.09     1289.58     17.49 o 
   3   1  12       76.15       82.70      4.25 o 
   4   1  12     1901.04     2019.31     24.56 o 
   5   1  12      319.29      365.38     10.12 o 
   6   1  12      386.78      403.00      9.92 o 
   7   1  12       91.86       97.31      7.02 o 
   8   1  12        1.73       -0.36      2.81 o 
   9   1  12        0.52        3.20      3.43 o 
  10   1  12       22.13       26.65      6.15 o 
  11   1  12       12.77       17.28      6.24 o 
  12   1  12       55.69       42.53      9.50 o 
   0   2  12      257.52      246.19      8.75 o 
   1   2  12      113.53      123.80      5.37 o 
   2   2  12      421.77      474.42     10.35 o 
   3   2  12      978.86     1086.85     14.59 o 
   4   2  12      391.00      399.30      8.44 o 
   5   2  12       39.91       45.25      3.82 o 
   6   2  12      194.14      204.23      8.78 o 
   7   2  12      170.75      183.07      9.28 o 
   8   2  12       28.38       31.22      6.20 o 
   9   2  12        4.69        5.77      4.75 o 
  10   2  12      154.34      158.17     17.59 o 
  11   2  12        0.44        2.74      5.30 o 
  12   2  12        2.98        2.93      6.38 o 
   1   3  12       22.50       18.36      2.17 o 
   2   3  12       63.78       59.74      4.16 o 
   3   3  12       21.69       19.77      2.89 o 
   4   3  12      708.35      712.10     14.11 o 
   5   3  12      102.27      114.45      6.52 o 
   6   3  12       51.93       55.39      5.11 o 
   8   3  12       32.43       36.51      5.94 o 
   9   3  12        0.20       -4.96      4.44 o 
  10   3  12        2.40       -4.71      5.01 o 
  11   3  12       81.85       85.63     10.93 o 
  12   3  12        3.63       -1.99      6.27 o 
   0   4  12      567.15      567.71     20.26 o 
   1   4  12       31.91       22.18      3.20 o 
   2   4  12      890.83      944.64     19.00 o 
   3   4  12      251.25      240.76      9.33 o 
   4   4  12        0.33        0.30      2.22 o 
   5   4  12       22.86       17.66      4.23 o 
   6   4  12      338.41      370.60     15.35 o 
   7   4  12       58.72       59.74      6.26 o 
   8   4  12       12.26        9.72      4.41 o 
   9   4  12       53.47       58.55      9.14 o 
  10   4  12       36.99       35.68      8.34 o 
  11   4  12        3.96        0.35      6.29 o 
   1   5  12        0.01        2.01      3.00 o 
   2   5  12      145.87      145.28      9.71 o 
   3   5  12        0.00        3.05      3.19 o 
   4   5  12       77.53       72.29      7.21 o 
   5   5  12      137.99      136.16     10.80 o 
   6   5  12       27.36       25.65      5.72 o 
   7   5  12       48.88       55.44      8.90 o 
   8   5  12        0.45        0.53      5.24 o 
   9   5  12        3.83       -0.50      5.83 o 
  10   5  12        0.05       -2.83      7.67 o 
   0   6  12       21.92       25.38      8.74 o 
   1   6  12       31.38       22.52      5.34 o 
   2   6  12       67.24       72.69      8.47 o 
   3   6  12       77.57       80.17     10.77 o 
   4   6  12      106.83      123.15     11.22 o 
   5   6  12       46.00       60.72      8.67 o 
   6   6  12        0.10        0.19      4.75 o 
   7   6  12       14.43       15.00      6.23 o 
   8   6  12       26.49       50.29     11.23 o 
   9   6  12       10.56       -0.68      6.77 o 
   1   7  12      135.68      124.88     12.41 o 
   2   7  12       28.74       23.04      8.24 o 
   3   7  12       19.52       24.32      6.69 o 
   4   7  12       45.19       37.61      9.57 o 
   5   7  12        7.07       -0.07      6.17 o 
   6   7  12       12.32       11.58      6.92 o 
   7   7  12        0.00        7.13      8.01 o 
   0   8  12       10.30        8.69      9.98 o 
   1   8  12        2.86       -7.92      6.67 o 
   2   8  12       22.32       21.53      9.12 o 
   3   8  12        0.00       -6.95      6.07 o 
   2   1  13     1958.73     1987.74     24.26 o 
   3   1  13      185.62      174.42      6.99 o 
   4   1  13      686.69      656.68     11.34 o 
   5   1  13      188.58      208.94      9.64 o 
   6   1  13      126.79      131.29     11.69 o 
   7   1  13        0.26        0.37      1.92 o 
   8   1  13      267.16      286.88     13.97 o 
   9   1  13        0.07        4.11      4.13 o 
  10   1  13       40.39       39.29      9.05 o 
  11   1  13       45.68       48.16      7.90 o 
  12   1  13        0.24        0.00      7.13 o 
   0   2  13      206.55      240.18     19.62 o 
   1   2  13     1048.47     1107.31     17.37 o 
   2   2  13      166.44      208.29      7.32 o 
   4   2  13       81.83       80.05      5.04 o 
   5   2  13      222.13      240.25     10.29 o 
   6   2  13       12.40        9.59      2.94 o 
   7   2  13      378.61      438.51     17.46 o 
   8   2  13        2.87        5.08      3.49 o 
   9   2  13       98.86      116.69     10.97 o 
  10   2  13       38.92       50.72      9.59 o 
  11   2  13       36.77       33.91      7.75 o 
  12   2  13       40.84       36.67      8.83 o 
   1   3  13      422.76      454.93     10.63 o 
   2   3  13      493.26      514.55     11.57 o 
   3   3  13        0.31       -0.15      1.60 o 
   4   3  13      389.09      407.87     13.74 o 
   6   3  13       15.89       18.82      3.65 o 
   7   3  13       18.33       14.00      4.89 o 
   8   3  13      101.11       99.12     10.02 o 
   9   3  13      235.81      269.13     16.44 o 
  10   3  13       28.88       40.32      8.19 o 
  11   3  13       25.25       20.37      7.23 o 
   0   4  13       96.77       84.02      8.80 o 
   1   4  13        0.00       -2.00      2.08 o 
   2   4  13       14.59       11.40      4.57 o 
   3   4  13       49.22       59.07      5.31 o 
   4   4  13        0.65        0.90      3.19 o 
   5   4  13       85.21       82.41      7.36 o 
   6   4  13       14.74       10.94      3.86 o 
   7   4  13       95.09       91.18      7.95 o 
   8   4  13       12.66        9.31      4.86 o 
   9   4  13       53.27       44.70      8.00 o 
  10   4  13       27.43       13.34      7.43 o 
  11   4  13        3.40       -0.02      6.88 o 
   1   5  13        1.09        2.16      2.96 o 
   2   5  13       60.36       70.88      7.38 o 
   3   5  13       96.79       71.62      7.86 o 
   4   5  13      161.17      168.08     10.25 o 
   5   5  13       80.06       72.62      7.47 o 
   6   5  13      111.12       98.98     10.97 o 
   7   5  13       13.47        6.58      4.86 o 
   8   5  13        1.79        0.09      5.33 o 
   9   5  13        0.56        2.30      5.09 o 
   0   6  13      145.76      152.62     45.15 o 
   1   6  13        0.00       -1.61      3.81 o 
   2   6  13       18.30       18.05      5.24 o 
   3   6  13       73.42       44.28      7.17 o 
   4   6  13       17.99       18.22      5.86 o 
   5   6  13       29.01       25.59      6.90 o 
   6   6  13        1.83        3.01      5.44 o 
   7   6  13        1.46        4.22      5.66 o 
   8   6  13        7.93        8.88      7.24 o 
   1   7  13        0.54        8.34      5.68 o 
   2   7  13       63.73       60.43     15.16 o 
   3   7  13       33.77       34.18      8.68 o 
   4   7  13       13.47       17.28      6.73 o 
   5   7  13       21.34       21.00      7.49 o 
   6   7  13       25.60       23.34      7.50 o 
   0   8  13        3.44       -1.53      9.31 o 
   1   8  13       61.00       45.79     11.33 o 
   2   8  13        8.32       11.32     11.42 o 
   3   8  13       15.30       18.29      8.40 o 
   1   0  14      247.81      326.85     11.49 o 
   2   0  14     1793.89     1889.23     32.86 o 
   3   0  14     1593.93     1699.45     37.67 o 
   4   0  14      390.71      375.40     10.60 o 
   5   0  14      340.22      367.77     10.75 o 
   6   0  14      193.11      182.57     19.10 o 
   7   0  14       65.97       69.00      7.76 o 
   8   0  14      504.50      595.59     20.38 o 
   9   0  14      103.55      119.67     22.83 o 
  10   0  14        2.69        6.69      9.17 o 
  11   0  14        8.51        6.69      9.87 o 
  12   0  14       93.10      109.85     28.36 o 
   1   1  14      119.42      119.60      5.47 o 
   2   1  14     3306.08     3408.87     37.20 o 
   3   1  14      437.99      410.40      9.94 o 
   4   1  14       59.42       49.86      5.30 o 
   5   1  14      338.85      380.20     10.80 o 
   6   1  14       12.75        7.51      1.95 o 
   7   1  14      513.35      571.80     14.71 o 
   8   1  14        3.79        7.09      3.86 o 
   9   1  14       40.17       40.92      6.29 o 
  10   1  14       93.87       98.66     10.56 o 
  11   1  14       87.72       75.42     12.53 o 
  12   1  14        3.74        4.20      7.03 o 
   0   2  14     1252.50     1201.35     23.73 o 
   1   2  14      555.34      564.54     13.75 o 
   2   2  14      189.73      211.98      8.00 o 
   3   2  14        4.90        2.90      1.37 o 
   4   2  14      827.28      904.89     16.69 o 
   5   2  14      122.12      127.80      7.16 o 
   6   2  14       23.72       20.00      3.67 o 
   7   2  14       19.27       13.79      4.28 o 
   8   2  14      100.71      125.74      9.43 o 
   9   2  14      251.16      313.33     16.58 o 
  10   2  14       47.84       40.88     10.65 o 
  11   2  14        7.97        5.34      6.58 o 
  12   2  14       11.70        5.88      6.71 o 
   1   3  14      427.43      494.60     15.19 o 
   2   3  14      475.02      454.81     11.29 o 
   3   3  14       19.86       15.19      3.05 o 
   4   3  14       21.76       16.85      3.06 o 
   5   3  14       41.06       48.03      4.70 o 
   6   3  14       21.26       18.60      3.58 o 
   7   3  14        4.82        9.85      4.14 o 
   8   3  14        0.75        5.62      4.90 o 
   9   3  14       44.45       45.27     11.73 o 
  10   3  14       53.11       34.74      8.29 o 
  11   3  14       57.69       73.71     10.83 o 
   0   4  14     1271.36     1318.08     46.66 o 
   1   4  14       45.72       39.62      5.31 o 
   2   4  14       75.96       68.65      5.11 o 
   3   4  14       19.23       17.79      3.61 o 
   4   4  14      466.70      551.99     14.24 o 
   5   4  14      344.18      426.69     23.37 o 
   6   4  14      102.41       94.93      7.67 o 
   7   4  14       15.86       11.26      4.06 o 
   8   4  14      119.11      115.69     10.17 o 
   9   4  14        2.30        4.89      5.77 o 
  10   4  14       52.21       33.32      8.28 o 
  11   4  14       28.55       23.50      8.34 o 
   1   5  14      318.74      334.07     15.05 o 
   2   5  14      257.27      280.98     13.18 o 
   3   5  14        0.01       -1.03      4.02 o 
   4   5  14       64.80       48.36      6.11 o 
   5   5  14      104.19      110.94      9.05 o 
   6   5  14       68.28       68.35      7.80 o 
   7   5  14       20.37       11.80      5.16 o 
   8   5  14       21.74       13.38      5.64 o 
   9   5  14       49.58       33.66     10.29 o 
  10   5  14        0.22       -5.64      8.32 o 
   0   6  14       65.04       38.66     17.78 o 
   1   6  14       59.99       62.55      7.59 o 
   2   6  14      134.37      117.89     10.61 o 
   3   6  14       99.39       97.61      9.94 o 
   4   6  14       67.70       64.15      9.01 o 
   5   6  14        3.42        7.02      5.78 o 
   6   6  14       24.44       29.82      8.65 o 
   7   6  14       35.52       28.24      6.84 o 
   8   6  14       12.37       11.53      6.98 o 
   1   7  14       53.70       47.57      8.90 o 
   2   7  14       30.14       35.25      7.89 o 
   3   7  14        8.32       -1.11      5.62 o 
   4   7  14        3.12       12.26      6.81 o 
   5   7  14        8.43        6.35      6.81 o 
   6   7  14        5.24        8.84      6.36 o 
   0   8  14        0.59       10.54      9.69 o 
   1   8  14        0.03        3.31      7.82 o 
   2   8  14       10.00        8.81      8.47 o 
   1   1  15     1036.68     1135.71     18.13 o 
   2   1  15     3512.31     3698.21     40.17 o 
   3   1  15       35.19       33.98      3.36 o 
   4   1  15      198.49      169.01      6.12 o 
   5   1  15      288.16      307.38     14.38 o 
   6   1  15       30.19       38.78      4.44 o 
   7   1  15       60.09       48.29      5.28 o 
   8   1  15       10.04       10.88      4.51 o 
   9   1  15       22.84       16.70      5.26 o 
  10   1  15        0.66        0.72      4.90 o 
  11   1  15        1.86        1.89      5.62 o 
  12   1  15        1.47       -1.82      8.45 o 
   0   2  15      983.95     1059.90     22.35 o 
   1   2  15      192.78      205.04      8.55 o 
   2   2  15      122.97      130.00      6.26 o 
   3   2  15       80.98       70.43      4.71 o 
   4   2  15       45.33       46.13      3.87 o 
   5   2  15      754.69      777.04     15.32 o 
   6   2  15        2.02        2.20      2.28 o 
   7   2  15       75.97       79.20      7.67 o 
   8   2  15       42.28       55.62      7.43 o 
   9   2  15       32.39       22.72      5.82 o 
  10   2  15       17.38       24.35      6.84 o 
  11   2  15        4.82        0.29      6.04 o 
  12   2  15        1.93        2.74      6.97 o 
   1   3  15        0.86        1.58      1.53 o 
   2   3  15      405.64      377.38     10.18 o 
   3   3  15       17.05       12.94      2.86 o 
   4   3  15      635.87      729.25     15.16 o 
   5   3  15      254.85      261.88     11.71 o 
   6   3  15       87.32       88.28      8.17 o 
   7   3  15       24.60       24.51      5.37 o 
   8   3  15       31.96       23.62      6.53 o 
   9   3  15        0.70       -4.87      4.58 o 
  10   3  15        2.72       -4.67      8.10 o 
  11   3  15       50.99       52.87      9.69 o 
   0   4  15      174.64      177.33     12.79 o 
   1   4  15       58.22       60.25      6.85 o 
   2   4  15        7.26        8.46      2.92 o 
   3   4  15        0.13        0.40      2.31 o 
   4   4  15       30.31       19.40      4.15 o 
   5   4  15        0.56       -1.36      3.38 o 
   6   4  15        5.31        3.24      3.81 o 
   7   4  15        2.47       -0.98      3.59 o 
   9   4  15       11.38       18.91      6.75 o 
  10   4  15       42.89       38.15     12.08 o 
   1   5  15      456.24      502.15     16.73 o 
   2   5  15        2.00        0.42      4.95 o 
   3   5  15        9.67        6.54      3.35 o 
   4   5  15      118.34      118.53     12.64 o 
   5   5  15        8.69        3.88      4.27 o 
   6   5  15       39.80       26.36      6.91 o 
   7   5  15        3.20        2.66      4.58 o 
   8   5  15        0.69        1.10      4.90 o 
   9   5  15        0.02        0.94      7.31 o 
   0   6  15      262.86      290.30     69.95 o 
   1   6  15        0.24        2.22      4.28 o 
   2   6  15       28.21       20.01      6.04 o 
   3   6  15        0.26        3.85      4.77 o 
   4   6  15       21.07       18.69      6.11 o 
   5   6  15       14.32        0.30      5.11 o 
   6   6  15       17.03        9.93      7.47 o 
   7   6  15        1.85        1.66      5.80 o 
   8   6  15        1.66        6.26      6.94 o 
   1   7  15       16.74       17.03      7.71 o 
   2   7  15        1.50        1.00      5.54 o 
   3   7  15        7.16        9.61      5.78 o 
   4   7  15       19.18       34.86      8.03 o 
   5   7  15        8.13        3.91      6.43 o 
   6   7  15        0.15        1.89      6.52 o 
   0   8  15       10.88        3.46      9.98 o 
   1   8  15        0.04       -6.90      7.59 o 
   0   0  16       52.54       38.75     11.19 o 
   1   0  16     1165.70     1269.99     31.03 o 
   2   0  16     1020.51     1007.53     22.87 o 
   3   0  16      469.38      552.78     19.71 o 
   4   0  16      138.61      145.50      7.40 o 
   5   0  16      495.33      538.92     22.41 o 
   6   0  16       30.20       23.75      5.02 o 
   7   0  16      723.45      845.33     24.22 o 
   8   0  16      614.48      731.37     23.38 o 
   9   0  16       22.94        9.07      8.59 o 
  10   0  16        6.72        0.19      7.89 o 
  11   0  16       53.62       46.74     13.96 o 
  12   0  16       97.24      121.44     27.96 o 
   1   1  16     1747.07     1896.92     26.18 o 
   2   1  16      568.75      582.87     11.70 o 
   3   1  16      918.37      950.90     17.19 o 
   4   1  16       98.14       85.58      4.70 o 
   5   1  16      716.61      759.85     14.70 o 
   6   1  16      357.60      387.23     12.28 o 
   7   1  16       66.04       74.84      6.43 o 
   8   1  16      116.17      136.16      9.94 o 
   9   1  16      337.75      415.55     16.44 o 
  10   1  16      180.72      225.55     13.70 o 
  11   1  16        0.19        5.59      6.63 o 
  12   1  16        6.36        6.40      8.45 o 
   0   2  16      951.78     1029.25     22.29 o 
   1   2  16      284.60      268.47      8.56 o 
   2   2  16       28.83       36.37      3.80 o 
   3   2  16       27.10       27.45      3.06 o 
   4   2  16      259.13      256.53      8.33 o 
   5   2  16      198.67      209.72     11.93 o 
   6   2  16      780.29      828.10     17.04 o 
   7   2  16      911.71      996.17     23.45 o 
   8   2  16      549.55      614.06     18.78 o 
   9   2  16      285.74      355.47     17.68 o 
  10   2  16       44.18       45.96     10.58 o 
  11   2  16       37.41       23.09      7.96 o 
   1   3  16        0.71        4.56      1.85 o 
   2   3  16      362.47      413.25     10.93 o 
   3   3  16      357.58      356.29     10.94 o 
   4   3  16       10.27       10.53      2.91 o 
   5   3  16      217.49      215.52      9.15 o 
   6   3  16       15.33       12.72      3.53 o 
   7   3  16      921.90     1027.93     24.18 o 
   8   3  16        3.10        3.31      5.21 o 
   9   3  16       80.08       58.38     10.63 o 
  10   3  16       10.38        9.44      6.90 o 
  11   3  16        0.00        0.61      6.55 o 
   0   4  16      458.77      450.69     19.05 o 
   1   4  16      285.70      296.70     15.74 o 
   2   4  16      346.10      402.58     13.08 o 
   3   4  16       10.33        7.45      3.21 o 
   4   4  16       93.59      102.06      6.92 o 
   5   4  16      120.20      100.61      8.43 o 
   6   4  16       21.29       21.88      5.20 o 
   7   4  16        9.80        8.36      5.12 o 
   8   4  16        0.92       -4.15      4.68 o 
   9   4  16      124.89      162.77     14.26 o 
  10   4  16        1.23        3.55      6.50 o 
   1   5  16      206.31      225.78     12.28 o 
   2   5  16       56.99       55.64      6.87 o 
   3   5  16       58.13       59.51      6.70 o 
   4   5  16        1.34        1.42      4.35 o 
   5   5  16       48.67       21.78      5.83 o 
   6   5  16       17.19       13.12      5.28 o 
   7   5  16       65.13       62.92      9.50 o 
   8   5  16        0.08       -4.91      4.61 o 
   9   5  16       11.15        7.12      7.46 o 
   0   6  16      140.74      158.15     33.76 o 
   1   6  16        1.60        1.46      4.43 o 
   2   6  16        0.26       -1.21      4.57 o 
   3   6  16       56.36       56.65      8.17 o 
   4   6  16      118.77      150.42     12.71 o 
   5   6  16        5.33        4.76      7.35 o 
   6   6  16       17.67        8.23      7.57 o 
   7   6  16        0.06        6.27      6.00 o 
   8   6  16        1.40        2.12      7.60 o 
   2   7  16        4.12       -1.36      5.42 o 
   3   7  16        7.37       11.70      6.46 o 
   4   7  16       24.61       24.64      7.80 o 
   5   7  16       22.18       16.84      7.33 o 
   1   1  17        1.38        0.58      1.46 o 
   2   1  17       70.19       92.49      6.77 o 
   3   1  17       65.18       75.57      9.54 o 
   4   1  17      415.99      435.46     13.68 o 
   5   1  17       23.92       17.61      3.10 o 
   6   1  17      110.31      127.34      7.92 o 
   7   1  17       13.34        8.37      3.41 o 
   8   1  17      199.76      211.12     12.10 o 
   9   1  17       15.36        6.07      4.87 o 
  10   1  17       13.23        4.42      4.95 o 
  11   1  17        1.13        7.01      8.69 o 
  12   1  17       58.61       73.25     21.78 o 
   0   2  17      722.13      761.52     18.94 o 
   1   2  17       49.16       66.42      5.71 o 
   2   2  17      385.48      372.77     11.46 o 
   4   2  17        4.45        8.72      2.96 o 
   5   2  17      856.75      906.48     17.15 o 
   6   2  17      366.41      410.67     13.71 o 
   7   2  17       13.91       10.77      4.57 o 
   8   2  17        0.80        1.56      4.21 o 
   9   2  17       23.47       12.54      6.00 o 
  10   2  17        1.46        3.64      5.97 o 
  11   2  17        3.63       20.97      7.29 o 
   1   3  17      186.50      189.00      9.34 o 
   2   3  17      176.13      198.03      8.31 o 
   3   3  17      261.84      263.02      9.62 o 
   4   3  17      842.52      883.16     18.49 o 
   5   3  17       24.21       13.02      3.75 o 
   6   3  17       17.76       17.66      5.19 o 
   7   3  17      128.02      140.80     13.34 o 
   8   3  17       14.99        5.83      5.64 o 
   9   3  17        5.14        3.01      5.63 o 
  10   3  17        3.32        2.47      5.99 o 
  11   3  17        6.54        9.18      7.55 o 
   0   4  17      293.74      303.83     16.68 o 
   1   4  17      170.02      189.69     10.54 o 
   2   4  17      219.47      233.98     10.57 o 
   3   4  17       31.99       21.82      4.22 o 
   4   4  17       54.61       52.44      5.59 o 
   5   4  17      263.39      274.83     12.16 o 
   6   4  17      214.53      252.23     13.49 o 
   7   4  17        8.54       11.15      4.89 o 
   8   4  17        5.71       12.61      6.07 o 
   9   4  17        1.42       -3.39      5.93 o 
  10   4  17        4.78       10.64      7.14 o 
   1   5  17       28.70       21.48      4.79 o 
   2   5  17      838.53      916.55     23.96 o 
   3   5  17       15.33       14.14      4.59 o 
   4   5  17      175.16      165.45     13.30 o 
   5   5  17        2.41        1.81      4.82 o 
   6   5  17       15.26        7.45      4.61 o 
   7   5  17        1.69       -0.42      4.66 o 
   8   5  17        4.10        9.78      6.40 o 
   9   5  17        2.58        0.72      7.52 o 
   0   6  17      242.22      241.70     22.12 o 
   1   6  17        0.19        0.99      4.21 o 
   2   6  17       24.31        8.71      5.51 o 
   3   6  17      123.26      180.41     13.30 o 
   4   6  17       65.26       50.02      8.03 o 
   5   6  17      108.83      135.84     12.75 o 
   6   6  17        1.88       -0.04      5.52 o 
   7   6  17        4.43       -0.52      5.70 o 
   1   7  17       16.85       13.64     11.59 o 
   2   7  17       23.30       25.33      7.96 o 
   3   7  17        8.14        8.01      6.91 o 
   4   7  17       45.54       61.41      9.29 o 
   5   7  17        6.12       -1.93      5.50 o 
   0   0  18     5043.03     5378.33    164.94 o 
   1   0  18      132.54      128.12     14.56 o 
   2   0  18      199.22      184.68     12.25 o 
   3   0  18      140.82      180.82      9.68 o 
   4   0  18      218.33      188.84     13.26 o 
   5   0  18        4.08        9.47      3.75 o 
   6   0  18        8.16       13.07      5.02 o 
   7   0  18      586.28      664.03     22.04 o 
   8   0  18      326.01      361.45     29.96 o 
   9   0  18       69.67       71.96     15.11 o 
  10   0  18       37.84       50.41     13.42 o 
  11   0  18      130.80      148.82     22.59 o 
  12   0  18       41.59       63.11     25.16 o 
   1   1  18       26.90       20.24      3.01 o 
   2   1  18       13.80       14.13      2.68 o 
   3   1  18       26.35       19.94      3.79 o 
   4   1  18      236.31      244.60      9.10 o 
   5   1  18      765.01      835.39     16.17 o 
   6   1  18      233.87      247.99     15.40 o 
   7   1  18      252.92      267.56     12.14 o 
   8   1  18      272.10      309.19     15.19 o 
   9   1  18        3.68        5.31      4.73 o 
  10   1  18       17.42       12.19      5.74 o 
  11   1  18       25.87       15.08      9.52 o 
   0   2  18      292.17      282.20     19.11 o 
   1   2  18       23.05       27.51      3.36 o 
   2   2  18        2.21        3.64      1.96 o 
   3   2  18        7.09        7.83      2.37 o 
   4   2  18        3.71        3.35      2.41 o 
   5   2  18       49.18       52.04      4.88 o 
   6   2  18        6.16        3.25      2.94 o 
   7   2  18      281.04      309.41     14.36 o 
   8   2  18       27.55       25.77      5.83 o 
   9   2  18        0.00       -4.00      4.80 o 
  10   2  18      145.70      167.95     12.98 o 
  11   2  18        4.33        1.89      5.51 o 
   1   3  18      729.86      752.37     15.56 o 
   2   3  18      174.62      164.65      7.95 o 
   3   3  18      407.90      394.71     12.80 o 
   4   3  18      218.58      254.02     15.19 o 
   5   3  18      449.79      534.33     14.10 o 
   6   3  18      153.01      195.08     10.30 o 
   7   3  18       56.31       44.11      7.08 o 
   8   3  18       51.15       40.86      7.85 o 
   9   3  18      129.35      127.86     12.70 o 
  10   3  18        0.53        3.07      6.10 o 
  11   3  18       19.49       10.56      7.95 o 
   0   4  18      827.97      944.87     29.80 o 
   1   4  18      108.08      102.50      7.71 o 
   2   4  18      102.24      116.68      9.02 o 
   3   4  18       87.02       83.29      7.98 o 
   4   4  18      407.24      464.77     14.31 o 
   5   4  18        0.48        2.52      3.43 o 
   6   4  18        1.01       -0.48      3.78 o 
   7   4  18      134.41      145.36     11.15 o 
   8   4  18        6.69        3.43      5.53 o 
   9   4  18       11.00        5.48      6.34 o 
  10   4  18       22.45       19.72      9.21 o 
   1   5  18        6.79        2.91      3.57 o 
   2   5  18      223.15      226.61     20.94 o 
   3   5  18        9.80        2.65      4.13 o 
   4   5  18        0.10       -5.53      3.99 o 
   5   5  18      139.23      151.26     12.29 o 
   6   5  18        2.60        0.19      4.38 o 
   7   5  18       24.90       18.37      5.91 o 
   8   5  18        0.40        1.12      6.59 o 
   9   5  18        2.08        3.71      8.02 o 
   0   6  18        0.74        5.80      6.91 o 
   1   6  18      124.18      128.01     14.76 o 
   2   6  18      297.80      372.97     30.46 o 
   3   6  18        3.23        0.79      4.91 o 
   4   6  18       60.03       59.13      8.82 o 
   5   6  18       39.34       38.28      7.67 o 
   6   6  18       96.67      120.20     12.38 o 
   7   6  18        9.15        2.93      6.37 o 
   1   7  18       17.36       32.18      8.75 o 
   2   7  18       14.71       10.07      6.89 o 
   3   7  18      107.34      131.05     14.15 o 
   4   7  18       35.76       35.02      8.40 o 
   1   1  19        3.53        2.95      1.90 o 
   2   1  19       68.04       55.00      4.77 o 
   3   1  19      167.98      175.20      8.05 o 
   4   1  19        9.83        4.19      2.40 o 
   5   1  19        3.50        0.76      2.30 o 
   6   1  19       66.52       54.25      5.82 o 
   7   1  19        1.40        2.63      3.43 o 
   8   1  19        4.06        2.08      4.26 o 
   9   1  19       35.91       36.54      6.75 o 
  10   1  19        9.67       12.08      6.00 o 
  11   1  19       53.72       59.52     16.95 o 
   0   2  19      303.00      290.05     12.76 o 
   1   2  19        0.13        2.28      2.05 o 
   2   2  19        8.76        8.60      2.37 o 
   3   2  19      393.81      374.00     12.09 o 
   4   2  19       82.50       70.71      5.73 o 
   5   2  19      237.94      271.02      9.96 o 
   6   2  19       21.74       21.22      5.03 o 
   7   2  19       88.13       89.15      8.65 o 
   8   2  19       33.58       18.60      7.32 o 
   9   2  19       59.77       52.70      8.84 o 
  10   2  19       47.39       62.88     12.44 o 
  11   2  19       63.57       67.05     10.62 o 
   1   3  19        7.62        5.62      2.83 o 
   2   3  19        0.57        2.24      2.30 o 
   3   3  19      617.06      667.30     15.50 o 
   4   3  19       38.20       44.18      5.42 o 
   5   3  19       26.64       13.92      4.70 o 
   6   3  19      264.18      278.09     16.10 o 
   7   3  19      125.86      119.02     11.36 o 
   8   3  19       70.02       85.28     10.97 o 
   9   3  19      170.18      203.07     16.07 o 
  10   3  19        0.02       -5.72      5.99 o 
   0   4  19        5.64        0.82      4.30 o 
   1   4  19      152.42      194.96     10.67 o 
   2   4  19        1.72        1.95      3.01 o 
   3   4  19      883.83     1029.80     25.67 o 
   4   4  19      164.60      201.43     10.33 o 
   5   4  19      766.38      782.60     19.11 o 
   6   4  19        4.75        8.18      4.38 o 
   7   4  19       19.78       14.99      5.72 o 
   8   4  19        0.01       -3.24      5.71 o 
   9   4  19        1.09        0.11      6.02 o 
   1   5  19        9.71        8.95      4.49 o 
   2   5  19      347.16      403.45     25.91 o 
   3   5  19      570.15      627.96     20.45 o 
   4   5  19       11.63        5.69      5.19 o 
   5   5  19        1.43       -0.07      4.90 o 
   6   5  19        4.70        1.22      5.17 o 
   7   5  19       89.99       79.82      9.00 o 
   8   5  19       24.79        8.81      7.68 o 
   0   6  19       35.06       28.32      9.88 o 
   1   6  19       78.31       95.40     10.88 o 
   2   6  19       26.66       28.33      6.76 o 
   3   6  19       12.18       16.46      6.00 o 
   4   6  19       17.48       20.31      6.59 o 
   5   6  19      136.61      101.87     11.24 o 
   6   6  19        0.02        7.03      6.11 o 
   7   6  19       22.81       31.97      7.62 o 
   1   7  19       62.69       57.46     11.28 o 
   2   7  19       16.06       28.75      8.13 o 
   3   7  19      115.75      155.87     27.10 o 
   4   7  19       30.73       22.81      7.64 o 
   0   0  20      783.01      833.21     47.29 o 
   1   0  20      191.81      153.76     23.18 o 
   2   0  20      890.59      926.42     28.46 o 
   3   0  20       25.67       15.75      5.10 o 
   4   0  20        3.15       -0.85      2.40 o 
   5   0  20      202.88      212.57     20.77 o 
   6   0  20       21.69       14.79      5.10 o 
   7   0  20      385.15      413.06     22.22 o 
   8   0  20      261.76      294.64     20.17 o 
   9   0  20       29.01       33.55     15.38 o 
  10   0  20      307.56      399.40     38.17 o 
  11   0  20        8.58        4.71     10.72 o 
   2   1  20        4.93        4.35      2.41 o 
   3   1  20       36.21       30.94      4.02 o 
   4   1  20      336.48      377.92     11.95 o 
   5   1  20      158.05      140.53     10.22 o 
   6   1  20       12.78        8.97      3.52 o 
   8   1  20       44.31       54.88      7.26 o 
   9   1  20      160.53      177.98     12.28 o 
  10   1  20        1.32        1.77      5.55 o 
  11   1  20       32.16       32.87     12.12 o 
   0   2  20       10.50        1.31      4.30 o 
   1   2  20       10.15        7.18      2.38 o 
   2   2  20      102.85      104.33      8.08 o 
   3   2  20        8.06        5.19      2.57 o 
   4   2  20      344.83      361.22     17.44 o 
   5   2  20       62.59       68.88      5.70 o 
   6   2  20        3.03        1.22      4.03 o 
   7   2  20       24.08       17.23      5.34 o 
   8   2  20       32.86       30.43      6.33 o 
   9   2  20        2.10        2.05      5.38 o 
  10   2  20       71.04       76.38     14.67 o 
  11   2  20       24.56       18.44      8.30 o 
   1   3  20       36.58       23.86      4.27 o 
   2   3  20        3.20        1.35      2.51 o 
   3   3  20       56.39       53.59      5.25 o 
   4   3  20      101.03       94.90      7.80 o 
   5   3  20        1.82        1.23      3.24 o 
   6   3  20       59.27       68.59      6.88 o 
   7   3  20       45.86       48.75      7.84 o 
   8   3  20       11.51        1.96      5.57 o 
   9   3  20       11.04        6.46      6.22 o 
  10   3  20        0.74        1.63      6.49 o 
   0   4  20      399.05      448.64     24.77 o 
   1   4  20        3.46        3.92      3.29 o 
   2   4  20      738.22      787.61     28.27 o 
   3   4  20      218.22      240.17     13.25 o 
   4   4  20       24.94       15.45      4.38 o 
   5   4  20        2.89        2.45      3.78 o 
   6   4  20      134.14      138.95     10.60 o 
   7   4  20       28.14       19.65      9.07 o 
   8   4  20        0.13        1.76      5.93 o 
   9   4  20        2.95        0.55      5.44 o 
   1   5  20      547.89      640.39     21.99 o 
   2   5  20      166.74      176.10     12.20 o 
   3   5  20       18.70       12.80      4.84 o 
   4   5  20      382.08      395.63     18.13 o 
   5   5  20       66.15       81.81      9.65 o 
   6   5  20       10.87       12.46      6.10 o 
   7   5  20        7.11        3.60      5.87 o 
   8   5  20        0.34        3.43      7.14 o 
   0   6  20      661.61      752.45     36.64 o 
   1   6  20        6.33       -2.36      4.78 o 
   2   6  20        4.98        2.83      5.37 o 
   3   6  20       29.38       33.33      9.05 o 
   4   6  20       48.77       64.56     13.84 o 
   5   6  20        1.24        0.23      5.35 o 
   6   6  20       57.15       62.35     10.06 o 
   1   7  20       48.27       30.74      9.12 o 
   2   7  20      185.03      205.23     19.72 o 
   3   7  20        4.24        7.08      6.86 o 
   1   1  21       11.04       12.16      2.92 o 
   2   1  21       14.07        7.06      2.83 o 
   3   1  21       19.64       15.31      3.40 o 
   5   1  21      148.36      154.37      9.05 o 
   6   1  21      636.05      772.16     18.76 o 
   7   1  21        5.13        5.10      4.15 o 
   8   1  21      103.72      127.80     12.71 o 
   9   1  21       90.62       89.98      9.33 o 
  10   1  21        6.33        3.68      8.06 o 
  11   1  21       12.48       11.88     10.40 o 
   0   2  21       24.97        9.67      8.55 o 
   1   2  21      270.97      274.09     10.46 o 
   2   2  21        9.35        6.90      2.76 o 
   3   2  21      597.44      599.22     14.83 o 
   4   2  21      154.01      152.66     10.19 o 
   5   2  21      821.77      869.38     18.02 o 
   6   2  21       81.06       65.26      7.89 o 
   7   2  21      237.52      280.87     14.27 o 
   8   2  21        2.69        6.33      4.95 o 
   9   2  21       11.72        5.19      6.09 o 
  10   2  21       90.27      120.69     12.86 o 
   1   3  21     1390.52     1530.35     28.58 o 
   2   3  21      254.28      306.32     11.13 o 
   3   3  21        4.38        4.39      2.98 o 
   4   3  21        0.00        1.24      3.45 o 
   5   3  21        7.47       13.67      4.01 o 
   6   3  21        0.01        1.32      3.59 o 
   7   3  21        3.65       10.54      5.71 o 
   8   3  21       86.06       92.76     10.84 o 
   9   3  21       27.17       15.65      8.26 o 
  10   3  21        6.69        1.94      6.99 o 
   0   4  21      135.50      120.43     12.63 o 
   1   4  21       66.77       65.82      6.88 o 
   2   4  21       79.93      125.53     10.33 o 
   3   4  21        4.65        6.21      4.36 o 
   4   4  21      331.44      329.27     21.22 o 
   5   4  21       15.08       16.77      4.59 o 
   6   4  21      138.15      138.39     13.47 o 
   7   4  21        3.29       -0.54      9.07 o 
   8   4  21        8.68       10.78      6.71 o 
   9   4  21       65.70       64.23     10.98 o 
   1   5  21      141.69      168.44     11.93 o 
   2   5  21      300.28      310.07     15.47 o 
   3   5  21        0.86        3.35      4.57 o 
   4   5  21       44.12       44.57     11.96 o 
   5   5  21       25.72       21.28      6.54 o 
   6   5  21        6.57        1.81      5.22 o 
   7   5  21       74.27       57.58      9.26 o 
   8   5  21        0.45        6.71      7.10 o 
   0   6  21      374.28      407.91     28.69 o 
   1   6  21       34.15       44.58      7.99 o 
   2   6  21       24.50       30.52      8.01 o 
   3   6  21       61.63       48.51      9.49 o 
   4   6  21       26.70       21.45      6.65 o 
   5   6  21        8.49        8.24      6.59 o 
   6   6  21       13.00       21.74      7.35 o 
   1   7  21       33.20       25.62      9.40 o 
   2   7  21       14.87        8.62      7.54 o 
   0   0  22        0.91       -1.20      7.59 o 
   1   0  22        3.01        1.42      6.39 o 
   2   0  22       13.28        6.72      4.47 o 
   3   0  22        0.90       -0.56      4.22 o 
   4   0  22       33.94       32.46      9.58 o 
   5   0  22       23.16       19.09     12.11 o 
   6   0  22      773.15      859.89     31.33 o 
   7   0  22      436.40      488.01     40.75 o 
   8   0  22       85.57      102.91     15.69 o 
   9   0  22       92.83      143.69     21.61 o 
  10   0  22        0.04        1.32      9.83 o 
  11   0  22       73.62       66.77     41.34 o 
   1   1  22      395.63      398.06     13.15 o 
   2   1  22       69.00       66.10      7.53 o 
   3   1  22      441.30      454.54     13.38 o 
   4   1  22        5.52        2.74      3.09 o 
   5   1  22        7.65        7.06      3.72 o 
   6   1  22        1.44       -0.47      3.48 o 
   7   1  22       56.48       64.65      7.85 o 
   8   1  22       73.48       63.27      8.23 o 
   9   1  22      135.81      152.60     13.25 o 
  10   1  22        0.27       -1.42      5.99 o 
   0   2  22     2541.96     2602.99    113.93 o 
   1   2  22      135.43      148.35      8.12 o 
   2   2  22      242.28      279.87     11.23 o 
   3   2  22      203.70      224.45      9.88 o 
   4   2  22       49.93       44.04      5.09 o 
   5   2  22        0.39        0.79      2.84 o 
   6   2  22       38.19       31.84      6.92 o 
   7   2  22       90.13       98.11      9.40 o 
   8   2  22        0.41       -4.76      4.38 o 
   9   2  22       99.36       88.31     11.71 o 
  10   2  22        7.00       14.67      8.97 o 
   1   3  22     1058.09     1037.74     23.02 o 
   2   3  22      784.35      830.38     20.43 o 
   3   3  22       36.48       24.98      4.42 o 
   4   3  22       13.57       12.56      4.79 o 
   5   3  22      222.44      264.54     12.94 o 
   6   3  22       20.13       12.77      5.60 o 
   7   3  22      146.90      139.65     11.94 o 
   8   3  22        0.84       -0.52      5.57 o 
   9   3  22       26.61       27.42      7.56 o 
   0   4  22     1647.62     1852.35     47.91 o 
   1   4  22       47.11       40.86      5.64 o 
   2   4  22        8.99        7.07      4.22 o 
   3   4  22      144.68      145.93     11.24 o 
   4   4  22        7.75        8.11      4.50 o 
   5   4  22        0.29       -5.22      3.48 o 
   6   4  22       41.89       24.24      8.26 o 
   7   4  22        3.62       -1.88      6.38 o 
   8   4  22        4.84        4.37      7.73 o 
   9   4  22        5.92        9.94      7.72 o 
   1   5  22       49.56       48.45      7.18 o 
   2   5  22      118.82       92.56     11.53 o 
   3   5  22       25.71       43.50      7.55 o 
   4   5  22       25.81       35.01      6.99 o 
   5   5  22       15.96       20.96      6.47 o 
   6   5  22       62.09       59.84      9.24 o 
   7   5  22       33.52       33.90      8.09 o 
   0   6  22      108.22      132.95     66.91 o 
   1   6  22       38.21       29.05     12.11 o 
   2   6  22        6.53        6.98      7.32 o 
   3   6  22       58.13       61.22      9.33 o 
   4   6  22       18.51       12.81      6.27 o 
   5   6  22        4.17        4.83      6.03 o 
   1   7  22       35.53       30.69     10.09 o 
   1   1  23      139.75      119.20      9.30 o 
   2   1  23      135.48      119.92      8.38 o 
   3   1  23      143.47      148.24      8.60 o 
   4   1  23      722.80      792.23     18.24 o 
   5   1  23        3.88        6.13      3.82 o 
   6   1  23      261.70      305.41     13.11 o 
   7   1  23        7.36       14.52      5.10 o 
   8   1  23       44.53       56.55     11.31 o 
   9   1  23        6.76        1.78      5.78 o 
  10   1  23       74.37       87.14     11.49 o 
   0   2  23       55.41       18.44     14.20 o 
   1   2  23      327.52      331.71     11.62 o 
   2   2  23      303.46      329.52     11.82 o 
   3   2  23      177.90      190.23     11.50 o 
   4   2  23       50.72       50.87      6.04 o 
   5   2  23        5.36        9.58      3.51 o 
   6   2  23      210.83      222.38     13.13 o 
   7   2  23        1.52       -2.26      4.28 o 
   8   2  23        1.83       -1.80      4.93 o 
   9   2  23       10.75        4.83      5.91 o 
  10   2  23       17.66        8.56      7.30 o 
   1   3  23      266.26      276.79     12.56 o 
   2   3  23       27.65       25.04      5.30 o 
   3   3  23      123.11      128.61     10.65 o 
   4   3  23       44.28       35.44      6.97 o 
   5   3  23       91.73       85.93      8.07 o 
   6   3  23       77.14       91.74     15.33 o 
   7   3  23       50.03       68.45      8.76 o 
   8   3  23        0.43       -5.00      5.28 o 
   9   3  23       22.70       11.03      6.91 o 
   0   4  23      296.51      318.80     19.37 o 
   1   4  23       14.22       11.95      5.33 o 
   2   4  23       49.07       49.74      6.97 o 
   3   4  23       15.22        6.86      6.48 o 
   4   4  23       70.24       59.90     12.63 o 
   5   4  23        5.43        4.26      4.39 o 
   6   4  23       15.24       10.69      5.40 o 
   7   4  23       79.87       79.73     12.62 o 
   8   4  23       17.58       25.24      8.96 o 
   1   5  23      423.18      500.70     20.56 o 
   2   5  23       88.79       82.83      9.33 o 
   3   5  23        4.98       -0.60      4.69 o 
   4   5  23      180.47      201.21     14.28 o 
   5   5  23        3.19       -0.36      5.08 o 
   6   5  23       41.60       40.07      8.11 o 
   7   5  23        1.24        4.28      9.10 o 
   0   6  23        0.05        2.02     11.18 o 
   1   6  23       47.21       53.41      9.07 o 
   2   6  23       62.11       95.32     15.58 o 
   3   6  23       96.66       88.98     10.54 o 
   4   6  23        3.73        5.64      5.56 o 
   5   6  23       25.74       25.06      8.88 o 
   0   0  24      338.87      375.49     36.39 o 
   1   0  24      243.54      229.25     22.78 o 
   2   0  24      103.08       84.13     10.89 o 
   3   0  24      501.08      524.50     23.71 o 
   4   0  24      735.50      816.66     37.69 o 
   5   0  24      407.71      430.79     23.20 o 
   6   0  24        0.06       -6.93      5.21 o 
   7   0  24      171.70      167.94     17.08 o 
   8   0  24      278.72      391.45     24.53 o 
   9   0  24       36.08       43.59     25.76 o 
  10   0  24       58.73       97.42     19.90 o 
   1   1  24       10.29       10.94      4.10 o 
   2   1  24      920.40      931.81     21.44 o 
   3   1  24     1064.28     1166.20     22.93 o 
   4   1  24       25.72       20.53      4.47 o 
   5   1  24       26.02       25.90      5.10 o 
   6   1  24       59.64       49.38      8.80 o 
   7   1  24      105.40      115.90     10.49 o 
   8   1  24      216.88      253.18     16.35 o 
   9   1  24      126.10      180.22     15.13 o 
  10   1  24        3.12        9.80      7.97 o 
   0   2  24      282.60      233.59     20.07 o 
   1   2  24      918.96     1006.37     20.56 o 
   2   2  24      168.33      152.47      8.94 o 
   3   2  24      116.25      144.56      9.62 o 
   4   2  24       30.02       25.18      5.75 o 
   5   2  24      315.34      333.98     14.40 o 
   6   2  24       20.37       16.23      5.30 o 
   7   2  24       45.41       52.51      7.51 o 
   8   2  24       42.04       39.37     11.02 o 
   9   2  24       64.42       76.66     10.29 o 
   1   3  24      465.63      474.20     17.56 o 
   2   3  24      229.80      214.19     11.58 o 
   3   3  24     1128.27     1262.81     44.25 o 
   4   3  24       28.25       18.05      4.90 o 
   5   3  24        2.79        5.83      4.26 o 
   6   3  24        8.67        6.67      5.29 o 
   7   3  24       83.86       71.32      8.98 o 
   8   3  24        0.98        1.28      5.71 o 
   9   3  24       12.40       -0.33      7.36 o 
   0   4  24      771.37      829.54     33.22 o 
   1   4  24        1.72       -1.45      3.40 o 
   2   4  24        3.81        1.34      3.76 o 
   3   4  24      189.65      206.56     13.36 o 
   4   4  24        3.91        2.03      4.35 o 
   5   4  24      243.25      249.10     13.73 o 
   6   4  24        2.94        2.80      5.71 o 
   7   4  24        0.11       -2.02      6.36 o 
   8   4  24       27.85       36.64     13.26 o 
   1   5  24       12.33        3.66      6.36 o 
   2   5  24       10.59        8.67      4.98 o 
   3   5  24      116.75      102.98     10.51 o 
   4   5  24        0.32        3.68      6.18 o 
   5   5  24       31.29       26.39     10.02 o 
   6   5  24       92.24      100.54     11.92 o 
   0   6  24       11.47        9.45      8.98 o 
   2   6  24       77.06       71.63     10.68 o 
   3   6  24       55.61       75.86     10.23 o 
   4   6  24        0.10       -2.80      5.66 o 
   1   1  25      252.40      285.07     26.46 o 
   2   1  25      637.57      685.62     19.45 o 
   3   1  25       12.87        3.81      3.71 o 
   4   1  25      165.13      183.81     11.51 o 
   5   1  25       32.35       24.81      5.37 o 
   6   1  25       53.31       56.06      7.09 o 
   7   1  25       57.49       49.76     11.64 o 
   8   1  25       30.55       41.08      8.54 o 
   9   1  25        5.61        6.55      6.53 o 
   0   2  25     1151.79     1378.35     70.57 o 
   1   2  25       10.92        8.75      5.18 o 
   2   2  25        0.08       -0.69      3.11 o 
   3   2  25      395.59      455.66     15.75 o 
   4   2  25        0.75       -3.00      3.31 o 
   5   2  25      110.11      127.92      9.34 o 
   6   2  25        8.06       12.04      5.56 o 
   7   2  25       14.78       15.09      5.87 o 
   8   2  25        7.77        6.08      7.28 o 
   9   2  25        2.92        2.60      6.45 o 
   1   3  25       83.25       86.69      8.16 o 
   2   3  25       32.67       42.70      6.39 o 
   3   3  25      107.19      112.50      9.43 o 
   4   3  25       56.74       50.46      7.16 o 
   5   3  25      182.50      251.94     13.34 o 
   6   3  25       66.00       58.67      8.57 o 
   7   3  25       11.28       17.97      6.07 o 
   8   3  25       19.90       15.69      7.50 o 
   0   4  25       36.17       31.01      8.77 o 
   1   4  25      291.81      320.86     14.50 o 
   2   4  25        9.56       10.23      4.68 o 
   3   4  25      303.32      312.81     16.08 o 
   4   4  25       42.40       35.41      7.04 o 
   5   4  25      104.08      103.57     10.20 o 
   6   4  25       22.85       16.58     10.05 o 
   7   4  25       73.40       77.02     21.12 o 
   1   5  25       99.41      124.31     12.38 o 
   2   5  25       10.64        7.30      5.17 o 
   3   5  25       11.29        1.70      5.22 o 
   4   5  25        0.19        2.37      4.94 o 
   5   5  25        9.74        3.22      5.42 o 
   6   5  25        7.26       10.98      7.03 o 
   0   6  25       32.62       20.30     21.97 o 
   1   6  25        8.46       17.89      7.44 o 
   2   6  25        0.67       -3.16      6.34 o 
   3   6  25        4.46        8.92      9.05 o 
   0   0  26       88.90       62.32     19.18 o 
   1   0  26      537.38      577.34     31.68 o 
   2   0  26     1324.29     1468.42     53.89 o 
   3   0  26       31.59        9.05      7.85 o 
   4   0  26       37.48       42.48      9.67 o 
   5   0  26     1222.32     1417.39     43.21 o 
   6   0  26      903.09     1092.78     37.92 o 
   7   0  26        8.42        8.29      7.64 o 
   8   0  26      371.30      441.18     27.10 o 
   9   0  26        1.45        4.08     11.15 o 
   1   1  26        3.81        3.12      4.77 o 
   2   1  26       47.16       25.69      5.61 o 
   3   1  26      794.26      875.37     21.67 o 
   4   1  26      938.58     1014.14     24.93 o 
   5   1  26        0.16        1.58      4.11 o 
   6   1  26        7.38       12.91      5.29 o 
   7   1  26       32.49       34.73      7.99 o 
   8   1  26       67.72       91.79     15.97 o 
   9   1  26        2.43       -2.00      6.24 o 
   0   2  26      569.68      524.67     53.74 o 
   1   2  26      231.15      224.25     12.01 o 
   2   2  26       11.18        8.04      4.07 o 
   3   2  26        5.85        3.90      3.76 o 
   4   2  26       57.28       59.58      7.54 o 
   5   2  26      252.62      237.59     18.17 o 
   6   2  26       37.71       51.22      7.80 o 
   7   2  26        9.66       14.61      6.01 o 
   8   2  26       45.75       37.48      7.90 o 
   9   2  26        0.41       -8.03      6.81 o 
   1   3  26       56.01       50.80      6.83 o 
   2   3  26       55.18       46.77      6.57 o 
   3   3  26      103.95       99.70     10.91 o 
   4   3  26       53.32       57.52      8.73 o 
   5   3  26        8.14        8.51      4.50 o 
   6   3  26       11.27        6.26      5.64 o 
   7   3  26        0.18        3.46      5.41 o 
   8   3  26       13.70       13.80     10.36 o 
   0   4  26       36.91       26.83     12.98 o 
   1   4  26        8.41        3.73      4.15 o 
   2   4  26       51.02       43.22     10.38 o 
   3   4  26        1.29       -1.04      4.45 o 
   4   4  26       22.42       11.93      5.44 o 
   5   4  26        6.91        5.97      4.86 o 
   6   4  26      132.68      182.52     24.21 o 
   7   4  26       26.05       17.72     10.09 o 
   1   5  26        2.54       -4.05      4.73 o 
   2   5  26       12.06       15.13      5.89 o 
   3   5  26        0.13       -3.97      4.69 o 
   4   5  26       13.37       11.72      6.39 o 
   5   5  26        0.11        2.11      5.88 o 
   0   6  26        0.71        9.64      8.92 o 
   1   6  26        2.83        3.02      6.06 o 
   2   6  26        0.11        1.68      5.97 o 
   1   1  27        7.63       13.90      5.99 o 
   2   1  27        4.63        2.30      4.30 o 
   3   1  27        7.12        1.58      3.87 o 
   4   1  27       23.24       17.29      5.23 o 
   5   1  27      116.26      140.40     10.13 o 
   6   1  27      266.92      299.73     18.05 o 
   7   1  27        0.61        5.14      6.29 o 
   8   1  27        3.98        2.04      6.47 o 
   9   1  27       20.21       16.05      9.94 o 
   0   2  27       36.93       33.75      8.33 o 
   1   2  27       65.62       39.37      6.32 o 
   2   2  27       40.82       41.14      6.93 o 
   3   2  27      193.72      214.48     17.02 o 
   4   2  27      165.70      168.87     11.22 o 
   5   2  27      155.85      203.13     14.88 o 
   6   2  27        8.75        4.46      5.55 o 
   7   2  27       84.27       75.68     15.24 o 
   8   2  27       17.30        8.62      6.60 o 
   1   3  27      398.33      501.40     17.61 o 
   2   3  27        0.19       -4.00      3.71 o 
   3   3  27        0.61       -5.23      3.90 o 
   4   3  27       22.47       19.48      6.47 o 
   5   3  27        1.23       -0.80      5.22 o 
   6   3  27      156.28      205.50     15.64 o 
   7   3  27       23.32       19.10      7.49 o 
   8   3  27        3.59        9.96      7.46 o 
   0   4  27        9.27        7.96      6.83 o 
   1   4  27        0.46        3.75      4.21 o 
   2   4  27       14.70        7.42      5.29 o 
   3   4  27       42.57       27.60      6.33 o 
   4   4  27      139.68      160.79     13.04 o 
   5   4  27        6.62        6.15      5.77 o 
   6   4  27        0.52       -2.29      7.83 o 
   1   5  27        1.77        1.51      4.82 o 
   2   5  27       15.19       17.47      5.88 o 
   3   5  27        2.46        6.48      5.43 o 
   5   5  27       68.77      100.01     11.95 o 
   0   0  28      810.06      733.20     53.66 o 
   1   0  28       48.59       46.25     16.18 o 
   2   0  28       83.07      107.88     17.05 o 
   3   0  28        8.24        0.80     17.97 o 
   4   0  28       27.10       30.06      9.21 o 
   5   0  28       97.11      120.95     25.63 o 
   6   0  28        1.63       -0.36      6.89 o 
   7   0  28        4.34       -6.65      7.12 o 
   8   0  28       24.27       13.85     11.03 o 
   1   1  28      107.02       81.07     14.99 o 
   2   1  28      163.78      141.74     13.61 o 
   3   1  28        5.53        6.25      4.81 o 
   4   1  28      223.62      217.41     17.94 o 
   5   1  28       60.43       58.60      8.99 o 
   6   1  28        0.60        4.23      5.15 o 
   7   1  28       29.17       24.82      7.62 o 
   8   1  28        6.86        9.91      6.83 o 
   0   2  28        8.68       14.00      6.38 o 
   1   2  28      164.61      174.74     15.22 o 
   2   2  28      258.63      254.73     20.77 o 
   3   2  28      177.45      205.25     13.36 o 
   4   2  28        0.34       -4.97      4.33 o 
   5   2  28        2.15       -2.21      5.05 o 
   6   2  28      187.19      230.68     14.78 o 
   7   2  28        0.64       -0.21      5.28 o 
   8   2  28       22.17       27.28      8.58 o 
   1   3  28      199.94      203.65     12.40 o 
   2   3  28       22.93       19.80      5.01 o 
   3   3  28       92.80       92.57     12.11 o 
   4   3  28      152.79      156.11     17.53 o 
   5   3  28        2.73       -4.81      5.69 o 
   6   3  28       10.03       -0.55      8.25 o 
   7   3  28        2.20        3.23      6.25 o 
   0   4  28       35.28       38.59      9.94 o 
   1   4  28        2.93       -2.39      3.93 o 
   2   4  28        1.53        1.80      4.75 o 
   3   4  28       61.55       68.66      9.17 o 
   4   4  28        0.00        0.57      5.08 o 
   5   4  28        4.35       -0.51      5.49 o 
   6   4  28       22.23       26.90     11.33 o 
   1   5  28        0.60        0.25      4.85 o 
   2   5  28       22.87       24.14      8.45 o 
   3   5  28       41.84       55.76      9.10 o 
   4   5  28       16.96       19.04      7.51 o 
   1   1  29        4.47        5.64      5.67 o 
   2   1  29       89.37      102.89     12.64 o 
   3   1  29       44.29       60.80      8.39 o 
   4   1  29      277.77      305.23     17.04 o 
   5   1  29       16.21        4.87      4.97 o 
   6   1  29       24.04       18.44      6.44 o 
   7   1  29       52.00       52.99     12.45 o 
   8   1  29        0.85        1.39      7.39 o 
   0   2  29      109.14      101.11     12.96 o 
   1   2  29       23.32       29.94      7.51 o 
   2   2  29       30.70       41.39      7.27 o 
   3   2  29        3.87        6.44      4.83 o 
   4   2  29        1.40        2.46      5.10 o 
   5   2  29       20.84       14.47      6.83 o 
   6   2  29        6.13        0.97      5.32 o 
   7   2  29       17.06       21.17      6.83 o 
   1   3  29       73.58       68.85      9.23 o 
   2   3  29       93.05      100.34      9.75 o 
   3   3  29       48.97       47.04      8.97 o 
   4   3  29        8.88        9.44      6.52 o 
   5   3  29        0.06       -2.54      6.23 o 
   6   3  29       12.69       13.49      7.50 o 
   7   3  29       43.09       42.59     10.40 o 
   0   4  29       43.09       28.92     15.21 o 
   1   4  29       14.68       11.41      5.69 o 
   2   4  29       14.45       13.42      5.88 o 
   3   4  29        9.70        9.42      5.57 o 
   4   4  29        0.42       -3.39      4.80 o 
   5   4  29        0.83       -4.55      6.33 o 
   1   5  29       25.85       28.64      7.46 o 
   2   5  29        1.14        6.66      5.89 o 
   3   5  29       25.24       28.52      7.44 o 
   0   0  30       11.76       -1.60      9.59 o 
   1   0  30        6.43       -3.17      7.79 o 
   2   0  30       75.10       99.47     17.51 o 
   3   0  30        0.44       -6.47      6.60 o 
   4   0  30        2.67        1.76      7.15 o 
   5   0  30        3.15        9.92      7.95 o 
   6   0  30       59.12       72.73     13.60 o 
   7   0  30        0.13       -6.39      7.36 o 
   1   1  30        8.74        5.38      6.31 o 
   2   1  30      138.00      178.60     16.17 o 
   3   1  30        3.35       -0.22      5.05 o 
   4   1  30       61.54       49.84      8.60 o 
   5   1  30        4.41        2.26      5.29 o 
   6   1  30        1.00        0.17      5.47 o 
   7   1  30       10.01       16.26      7.80 o 
   0   2  30      341.70      465.23     36.98 o 
   1   2  30       30.43       14.18      5.73 o 
   2   2  30      190.38      168.07     15.46 o 
   3   2  30       15.39        4.61      5.85 o 
   4   2  30        5.28        6.64      5.48 o 
   5   2  30        1.34       -4.30      5.42 o 
   6   2  30        1.20        1.64      6.33 o 
   7   2  30        7.62        2.04      6.91 o 
   1   3  30      187.83      178.11     13.66 o 
   2   3  30        0.93        1.56      4.48 o 
   3   3  30        0.70        3.80      6.36 o 
   4   3  30        1.44        6.21      7.49 o 
   5   3  30        6.22       15.43      7.95 o 
   6   3  30       15.41       18.83      9.30 o 
   0   4  30        8.60       14.20      8.23 o 
   1   4  30       23.75       20.46      5.92 o 
   2   4  30       15.01       14.19      6.24 o 
   3   4  30       23.82       27.34      7.24 o 
   4   4  30      197.23      240.94     18.44 o 
   1   5  30        0.74       -0.11      5.92 o 
   1   1  31        0.57        0.27      6.05 o 
   2   1  31       19.05        4.27      6.13 o 
   3   1  31       20.82       26.73      7.98 o 
   4   1  31        6.19        4.22      5.59 o 
   5   1  31       11.40        4.40      6.44 o 
   6   1  31       15.88        9.62      9.22 o 
   7   1  31        8.02       12.26      7.82 o 
   0   2  31      102.11       85.80     16.60 o 
   1   2  31        9.70        2.67      4.85 o 
   2   2  31        0.32        2.50      5.07 o 
   3   2  31       36.83       28.20      8.11 o 
   4   2  31        2.00       -1.42      7.09 o 
   5   2  31       16.51        8.51      6.03 o 
   6   2  31        0.19       -8.94      6.08 o 
   1   3  31       13.08        8.83      5.63 o 
   2   3  31       20.24       21.65      6.62 o 
   3   3  31        4.31        1.13      6.28 o 
   4   3  31        2.48        8.67      7.28 o 
   5   3  31       20.09       24.88      8.74 o 
   0   4  31       47.07       52.41     10.75 o 
   1   4  31        1.25        1.34      5.66 o 
   2   4  31        0.11       -0.50      5.66 o 
   3   4  31        1.48       -3.66      5.28 o 
   0   0  32       47.19       15.18     14.38 o 
   1   0  32       13.95       30.17     14.98 o 
   2   0  32       55.32       32.82     11.94 o 
   3   0  32       90.63      112.70     19.27 o 
   4   0  32        0.16       -7.45      9.58 o 
   5   0  32       68.31       80.04     13.66 o 
   6   0  32        9.96        4.34      8.61 o 
   1   1  32      106.97       84.86     13.26 o 
   2   1  32       12.63       11.68      7.10 o 
   3   1  32       45.88       55.88     10.61 o 
   4   1  32        2.96        1.28      5.32 o 
   5   1  32        0.38       -1.08      6.30 o 
   6   1  32       18.27       21.16      8.17 o 
   0   2  32       36.93        6.77     18.77 o 
   1   2  32        0.34        3.11      6.07 o 
   2   2  32        7.07        5.13      5.21 o 
   3   2  32        0.16        4.72      6.37 o 
   4   2  32       16.86       26.49      8.64 o 
   5   2  32        2.78        5.51      5.81 o 
   6   2  32        7.83        4.55      7.76 o 
   1   3  32       48.81       47.96      7.56 o 
   2   3  32        7.65        4.80      5.87 o 
   3   3  32       20.79       17.70      7.66 o 
   4   3  32        3.43        9.67      8.69 o 
   0   4  32       10.12       12.34      8.38 o 
   1   4  32       23.53        8.41      6.47 o 
   2   4  32        3.36        0.39      5.75 o 
   1   1  33       56.69       68.95     11.52 o 
   2   1  33       23.09       17.40      7.25 o 
   3   1  33       10.71        8.52      7.70 o 
   4   1  33       13.14       12.97      6.90 o 
   5   1  33       25.76       28.01      8.25 o 
   0   2  33        6.08       -5.59      7.06 o 
   1   2  33        1.62       -5.11      5.70 o 
   2   2  33        3.64       -3.87      5.93 o 
   3   2  33        1.20        1.98      6.44 o 
   4   2  33        7.83       -2.67      6.57 o 
   5   2  33        0.74        0.66      7.17 o 
   1   3  33       19.36       23.45     11.51 o 
   2   3  33        8.28        9.44      6.71 o 
   3   3  33        8.80        4.45      6.97 o 
   0   0  34        7.51        5.19     14.38 o 
   1   0  34       32.77       13.79     14.58 o 
   2   0  34       17.16       19.89     12.38 o 
   3   0  34       64.38       83.00     18.50 o 
   4   0  34       28.58        9.88     11.37 o 
   5   0  34        8.60        7.20     12.56 o 
   1   1  34        9.73       10.14      7.47 o 
   2   1  34        0.40       -5.65      5.94 o 
   3   1  34        0.30       -6.08      6.14 o 
   4   1  34        9.78       23.15      9.38 o 
   0   2  34       56.63       61.28     15.98 o 
   1   2  34        0.33        1.02      6.95 o 
   2   2  34       38.07       30.02      9.44 o 
   3   2  34        1.53       -3.98      6.85 o 
   4   2  34        0.97        1.93      7.54 o 
   1   3  34       11.52       20.88      7.88 o 
   2   3  34       19.86       16.94      7.52 o 
   1   1  35        8.71       10.33      6.77 o 
   2   1  35        1.36       -0.10      6.89 o 
   3   1  35        1.19        3.69      7.38 o 
   0   2  35       11.37       -9.66     13.98 o 
   1   2  35        5.87        5.63      7.69 o 
   2   2  35        0.31       -9.76      6.50 o 
   0   0  36       29.25       57.11     25.56 o 
   1   0  36       34.40       32.45     14.37 o 
   2   0  36        1.29       11.74     11.70 o 
   1   1  36        7.60       -2.85      7.26 o 
   2   1  36       12.13        6.28      7.37 o 
                                                 
